# Supplementary material for: COVID-19 disease—Temporal analyses of complete blood count parameters over course of illness, and relationship to patient demographics and management outcomes in survivors and non-survivors: A longitudinal descriptive cohort study
Source: PLoS One. 2020 Dec 28;15(12):e0244129. doi: 10.1371/journal.pone.0244129 (PMC7769441; doi:10.1371/journal.pone.0244129)
Supplement: S1 Dataset — (XLSX) [file pone.0244129.s003.xlsx]

## Sheet: Foglio1
progressive number	date_symptoms_onset	date_admission	date_test	date_exit	death	date_covid_diagnosis	id_test	sex	date_test2	admission_duration	timeonset	dropping	b_day_disease	wbc	wbc_ln	lym	lym_ln	mono	mono_ln	neu	neu_ln	eos	eos_ln	bas	bas_ln	rbc	rbc_ln	rdwsd	rdwsd_ln	rdwcv	rdwcv_ln	mcv	mcv_ln	hgb	hgb_ln	hct	hct_ln	mchc	mchc_ln	mch	mch_ln	plt	plt_ln	mpv	mpv_ln	biltot	biltot_ln	bildir	bildir_ln
267	2020-01-29	2020-01-29	2020-01-29	2020-03-19	0	2020-01-29	1591	1	21992	50	0	0	0	4.03	8.30152	1.15	7.04752	0.35	5.85793	2.52	7.83201	0		0.01	2.30259	4.93	15.4108	42.1	3.74005	12.7	2.5416	89	4.48864	14.4	2.66723	43.9	3.78191	32.8	3.49043	29.2	3.37417	123	11.7199	11.1	2.40694	0.47	-0.755023	0.16	-1.83258
267	2020-01-29	2020-01-29	2020-01-29	2020-03-19	0	2020-01-29	1591	1	21992	50	0	0	1	4.31	8.36869	1.64	7.40245	0.42	6.04026	2.24	7.71423	0		0.01	2.30259	4.62	15.3459	41.7	3.7305	12.6	2.5337	90.3	4.50314	13.7	2.6174	41.7	3.7305	32.9	3.49347	29.7	3.39115	108	11.5899	11.4	2.43361
267	2020-01-29	2020-01-29	2020-01-29	2020-03-19	0	2020-01-29	1591	1	21992	50	0	0	2	5.12	8.54091	1.05	6.95655	0.36	5.8861	3.7	8.21609	0		0.01	2.30259	4.81	15.3862	42.6	3.75185	12.8	2.54944	90	4.49981	14.1	2.64617	43.3	3.76815	32.6	3.48431	29.3	3.37759	126	11.744	11.7	2.45959
267	2020-01-29	2020-01-29	2020-01-29	2020-03-19	0	2020-01-29	1591	1	21992	50	0	0	3	5.94	8.68947	1.2	7.09008	0.43	6.06379	4.31	8.36869	0		0		4.71	15.3652	41.8	3.7329	12.7	2.5416	88.5	4.483	13.6	2.61007	41.7	3.7305	32.6	3.48431	28.9	3.36384	142	11.8636	11.3	2.4248	0.56	-0.579819	0.19	-1.66073
267	2020-01-29	2020-01-29	2020-01-29	2020-03-19	0	2020-01-29	1591	1	21992	50	0	0	4	8.1	8.99962	0.88	6.77992	0.4	5.99146	6.81	8.82615	0		0.01	2.30259	4.57	15.335	41.3	3.72086	12.7	2.5416	88.4	4.48187	13.1	2.57261	40.4	3.69883	32.4	3.47816	28.7	3.3569	185	12.1281	11.4	2.43361	0.53	-0.634878	0.19	-1.66073
267	2020-01-29	2020-01-29	2020-01-29	2020-03-19	0	2020-01-29	1591	1	21992	50	0	0	5	10.13	9.22326	0.63	6.44572	0.21	5.34711	9.28	9.13562	0		0.01	2.30259	4.61	15.3437	40.9	3.71113	12.9	2.55723	86.8	4.46361	13.4	2.59525	40	3.68888	33.5	3.51154	29.1	3.37074	220	12.3014	10.8	2.37955	0.5	-0.693147	0.18	-1.7148
267	2020-01-29	2020-01-29	2020-01-29	2020-03-19	0	2020-01-29	1591	1	21992	50	0	0	6	8.75	9.07681	0.98	6.88755	0.39	5.96615	7.37	8.90517	0		0.01	2.30259	3.76	15.1399	42.5	3.7495	13.2	2.58022	87.8	4.47506	11.3	2.4248	33	3.49651	34.2	3.53223	30.1	3.40453	242	12.3967	10.9	2.38876	0.33	-1.10866	0.16	-1.83258
267	2020-01-29	2020-01-29	2020-01-29	2020-03-19	0	2020-01-29	1591	1	21992	50	0	0	7	6.12	8.71932	0.68	6.52209	0.19	5.24702	5.19	8.55449	0.06	4.09434	0		3.93	15.1842	43.9	3.78191	13.6	2.61007	87.8	4.47506	11.7	2.45959	34.5	3.54096	33.9	3.52341	29.8	3.39451	220	12.3014	11.2	2.41591	0.44	-0.820981	0.28	-1.27297
267	2020-01-29	2020-01-29	2020-01-29	2020-03-19	0	2020-01-29	1591	1	21992	50	0	0	8	8.3	9.02401	0.37	5.9135	0.19	5.24702	7.73	8.95286	0		0.01	2.30259	4.34	15.2834	45.8	3.82428	14.1	2.64617	87.6	4.47278	12.6	2.5337	38	3.63759	33.2	3.50255	29	3.3673	212	12.2643	11.7	2.45959	0.45	-0.798508	0.29	-1.23787
267	2020-01-29	2020-01-29	2020-01-29	2020-03-19	0	2020-01-29	1591	1	21992	50	0	0	9	7.56	8.93063	0.45	6.10925	0.24	5.48064	6.87	8.83492	0		0		3.66	15.113	46.5	3.83945	14.3	2.66026	88.8	4.48639	10.7	2.37024	32.5	3.48124	32.9	3.49347	29.2	3.37417	180	12.1007	12	2.48491	0.48	-0.733969	0.28	-1.27297
267	2020-01-29	2020-01-29	2020-01-29	2020-03-19	0	2020-01-29	1591	1	21992	50	0	0	10	7.44	8.91463	0.38	5.94017	0.25	5.52146	6.8	8.82468	0		0.01	2.30259	3.49	15.0654	47.5	3.86073	14.6	2.68102	88.8	4.48639	10.1	2.31254	31	3.43399	32.6	3.48431	28.9	3.36384	228	12.3371	12.4	2.5177	0.75	-0.287682	0.57	-0.562119
267	2020-01-29	2020-01-29	2020-01-29	2020-03-19	0	2020-01-29	1591	1	21992	50	0	0	11	6.22	8.73553	0.42	6.04026	0.36	5.8861	5.43	8.59969	0		0.01	2.30259	3.41	15.0422	49.7	3.906	15	2.70805	90.3	4.50314	10.1	2.31254	30.8	3.42752	32.8	3.49043	29.6	3.38777	244	12.4049	12.2	2.50144	0.43	-0.84397	0.26	-1.34707
267	2020-01-29	2020-01-29	2020-01-29	2020-03-19	0	2020-01-29	1591	1	21992	50	0	0	12	5.34	8.58298	0.38	5.94017	0.41	6.01616	4.54	8.42068	0		0.01	2.30259	3.53	15.0768	50	3.91202	14.8	2.69463	91.8	4.51961	10.4	2.34181	32.4	3.47816	32.1	3.46886	29.5	3.38439	258	12.4607	12	2.48491	0.43	-0.84397	0.25	-1.38629
267	2020-01-29	2020-01-29	2020-01-29	2020-03-19	0	2020-01-29	1591	1	21992	50	0	0	13	9.23	9.13021	1.08	6.98472	0.78	6.65929	7.28	8.89289	0.02	2.99573	0.07	4.2485	3.76	15.1399	50.4	3.91999	14.8	2.69463	92	4.52179	11.4	2.43361	34.6	3.54385	32.9	3.49347	30.3	3.41115	286	12.5638	12	2.48491	0.42	-0.867501	0.25	-1.38629
267	2020-01-29	2020-01-29	2020-01-29	2020-03-19	0	2020-01-29	1591	1	21992	50	0	0	14	8.81	9.08364	0.68	6.52209	0.56	6.32794	7.55	8.9293	0		0.02	2.99573	3.48	15.0625	46.8	3.84588	14.4	2.66723	89.4	4.49312	10.2	2.32239	31.1	3.43721	32.8	3.49043	29.3	3.37759	275	12.5245	12.1	2.49321	0.38	-0.967584	0.21	-1.56065
267	2020-01-29	2020-01-29	2020-01-29	2020-03-19	0	2020-01-29	1591	1	21992	50	0	0	15	12.53	9.43588	0.58	6.36303	0.8	6.68461	11.11	9.3156	0.01	2.30259	0.03	3.4012	4.11	15.2289	45.4	3.81551	14.1	2.64617	87.8	4.47506	12	2.48491	36.1	3.58629	33.2	3.50255	29.2	3.37417	254	12.4451	12.2	2.50144	0.59	-0.527633	0.28	-1.27297
267	2020-01-29	2020-01-29	2020-01-29	2020-03-19	0	2020-01-29	1591	1	21992	50	0	0	16	11.99	9.39183	0.79	6.67203	1.08	6.98472	9.96	9.20633	0.14	4.94164	0.02	2.99573	3.49	15.0654	45.2	3.8111	13.9	2.63189	89.7	4.49647	10.2	2.32239	31.3	3.44362	32.6	3.48431	29.2	3.37417	204	12.2259	12	2.48491	0.72	-0.328504	0.36	-1.02165
267	2020-01-29	2020-01-29	2020-01-29	2020-03-19	0	2020-01-29	1591	1	21992	50	0	0	17	12.03	9.39516	0.77	6.64639	1.08	6.98472	9.99	9.20934	0.18	5.19296	0.01	2.30259	3.49	15.0654	43.8	3.77963	13.7	2.6174	88.8	4.48639	10.3	2.33214	31	3.43399	33.2	3.50255	29.5	3.38439	172	12.0552	11.9	2.47654	0.81	-0.210721	0.39	-0.941608
267	2020-01-29	2020-01-29	2020-01-29	2020-03-19	0	2020-01-29	1591	1	21992	50	0	0	18	10.06	9.21632	0.79	6.67203	1.17	7.06476	7.89	8.97335	0.2	5.29832	0.01	2.30259	3.16	14.9661	44.2	3.78872	13.4	2.59525	91.5	4.51634	9.4	2.24071	28.9	3.36384	32.5	3.48124	29.7	3.39115	146	11.8914	11.8	2.4681	0.81	-0.210721	0.41	-0.891598
267	2020-01-29	2020-01-29	2020-01-29	2020-03-19	0	2020-01-29	1591	1	21992	50	0	0	19	8.12	9.00209	0.83	6.72143	1.13	7.02997	6.01	8.70118	0.14	4.94164	0.01	2.30259	3.16	14.9661	43.5	3.77276	13.4	2.59525	89.6	4.49535	9.5	2.25129	28.3	3.34286	33.6	3.51453	30.1	3.40453	128	11.7598	11.6	2.451	0.78	-0.248461	0.39	-0.941608
267	2020-01-29	2020-01-29	2020-01-29	2020-03-19	0	2020-01-29	1591	1	21992	50	0	0	20	8.34	9.02882	0.88	6.77992	1.13	7.02997	6.12	8.71932	0.2	5.29832	0.01	2.30259	3.41	15.0422	43.5	3.77276	13.4	2.59525	90	4.49981	10	2.30259	30.7	3.42426	32.6	3.48431	29.3	3.37759	139	11.8422	11.9	2.47654	0.74	-0.301105	0.37	-0.994252
267	2020-01-29	2020-01-29	2020-01-29	2020-03-19	0	2020-01-29	1591	1	21992	50	0	0	21	7.48	8.91999	1.05	6.95655	0.89	6.79122	5.31	8.57735	0.21	5.34711	0.02	2.99573	3.05	14.9306	42.4	3.74715	13.2	2.58022	89.2	4.49088	9.2	2.2192	27.2	3.30322	33.8	3.52046	30.2	3.40784	172	12.0552	11.6	2.451	0.64	-0.446287
269	2020-01-28	2020-01-29	2020-01-29	2020-03-19	0	2020-01-29	1737	2	21992	50	1	0	0
269	2020-01-28	2020-01-29	2020-01-29	2020-03-19	0	2020-01-29	1737	2	21992	50	1	0	1	8.62	9.06184	1.59	7.37149	1	6.90775	5.97	8.6945	0.04	3.68888	0.02	2.99573	4.18	15.2458	41.5	3.72569	12.6	2.5337	91.1	4.51196	12.4	2.5177	38.1	3.64021	32.5	3.48124	29.7	3.39115	324	12.6885	10.3	2.33214	0.93	-0.0725707	0.31	-1.17118
269	2020-01-28	2020-01-29	2020-01-29	2020-03-19	0	2020-01-29	1737	2	21992	50	1	0	2
269	2020-01-28	2020-01-29	2020-01-29	2020-03-19	0	2020-01-29	1737	2	21992	50	1	0	3
269	2020-01-28	2020-01-29	2020-01-29	2020-03-19	0	2020-01-29	1737	2	21992	50	1	0	4	9.02	9.1072	1.03	6.93731	0.76	6.63332	7.2	8.88184	0		0.03	3.4012	4.46	15.3107	43.8	3.77963	12.7	2.5416	93.3	4.53582	13.4	2.59525	41.6	3.7281	32.2	3.47197	30	3.4012	240	12.3884	10.4	2.34181	1.31	0.270027	0.4	-0.916291
269	2020-01-28	2020-01-29	2020-01-29	2020-03-19	0	2020-01-29	1737	2	21992	50	1	0	5	7.74	8.95416	0.55	6.30992	0.33	5.79909	6.85	8.832	0		0.01	2.30259	4.02	15.2068	42.8	3.75654	12.4	2.5177	92.8	4.53045	12	2.48491	37.3	3.61899	32.2	3.47197	29.9	3.39786	218	12.2922	10.8	2.37955	0.94	-0.0618754	0.31	-1.17118
269	2020-01-28	2020-01-29	2020-01-29	2020-03-19	0	2020-01-29	1737	2	21992	50	1	0	6	7.17	8.87766	0.64	6.46147	0.35	5.85793	6.17	8.72745	0		0.01	2.30259	3.81	15.1531	41.8	3.7329	12.5	2.52573	91.9	4.5207	11.7	2.45959	35	3.55535	33.4	3.50856	30.7	3.42426	225	12.3239	10.7	2.37024	0.8	-0.223143	0.26	-1.34707
269	2020-01-28	2020-01-29	2020-01-29	2020-03-19	0	2020-01-29	1737	2	21992	50	1	0	7	9.56	9.16534	0.79	6.67203	0.31	5.73657	8.45	9.04192	0		0.01	2.30259	4.02	15.2068	41.2	3.71844	12.5	2.52573	90.3	4.50314	12.2	2.50144	36.3	3.59182	33.6	3.51453	30.3	3.41115	230	12.3458	10.5	2.35137	1.16	0.14842	0.37	-0.994252
269	2020-01-28	2020-01-29	2020-01-29	2020-03-19	0	2020-01-29	1737	2	21992	50	1	0	8	15.06	9.6198	0.84	6.7334	0.47	6.15273	13.71	9.52588	0.02	2.99573	0.02	2.99573	3.63	15.1047	43.4	3.77046	12.8	2.54944	92.6	4.52829	11.1	2.40694	33.6	3.51453	33	3.49651	30.6	3.421	268	12.4987	10.4	2.34181	0.58	-0.544727	0.3	-1.20397
269	2020-01-28	2020-01-29	2020-01-29	2020-03-19	0	2020-01-29	1737	2	21992	50	1	0	9	15.27	9.63364	0.41	6.01616	0.24	5.48064	14.61	9.58946	0		0.01	2.30259	3.91	15.1791	42.3	3.74479	12.8	2.54944	91	4.51086	11.7	2.45959	35.6	3.57235	32.9	3.49347	29.9	3.39786	329	12.7038	10.2	2.32239	0.86	-0.150823	0.59	-0.527633
269	2020-01-28	2020-01-29	2020-01-29	2020-03-19	0	2020-01-29	1737	2	21992	50	1	0	10	22.55	10.0235	0.42	6.04026	0.65	6.47697	21.45	9.97348	0		0.03	3.4012	3.7	15.1238	43.1	3.76352	12.9	2.55723	91.1	4.51196	11.4	2.43361	33.7	3.5175	33.8	3.52046	30.8	3.42752	380	12.8479	10.5	2.35137	0.53	-0.634878	0.32	-1.13943
269	2020-01-28	2020-01-29	2020-01-29	2020-03-19	0	2020-01-29	1737	2	21992	50	1	0	11	17.31	9.75904	0.46	6.13123	0.67	6.50728	16.16	9.69029	0		0.02	2.99573	3.84	15.161	44.1	3.78646	13.2	2.58022	91.4	4.51525	11.7	2.45959	35.1	3.5582	33.3	3.50556	30.5	3.41773	442	12.9991	10.2	2.32239	0.5	-0.693147	0.31	-1.17118
269	2020-01-28	2020-01-29	2020-01-29	2020-03-19	0	2020-01-29	1737	2	21992	50	1	0	12	8.8	9.08251	0.42	6.04026	0.64	6.46147	7.73	8.95286	0		0.01	2.30259	3.58	15.0909	45.9	3.82646	13.5	2.60269	92.5	4.52721	10.8	2.37955	33.1	3.49953	32.6	3.48431	30.2	3.40784	380	12.8479	10.6	2.36085	0.45	-0.798508	0.22	-1.51413
269	2020-01-28	2020-01-29	2020-01-29	2020-03-19	0	2020-01-29	1737	2	21992	50	1	0	13	9.72	9.18194	0.46	6.13123	0.72	6.57925	8.53	9.05134	0		0.01	2.30259	3.52	15.074	45	3.80666	13.2	2.58022	91.8	4.51961	10.6	2.36085	32.3	3.47507	32.8	3.49043	30.1	3.40453	394	12.8841	10.6	2.36085	0.46	-0.776529	0.22	-1.51413
269	2020-01-28	2020-01-29	2020-01-29	2020-03-19	0	2020-01-29	1737	2	21992	50	1	0	14	12.03	9.39516	0.57	6.34564	0.67	6.50728	10.76	9.28359	0.01	2.30259	0.02	2.99573	3.44	15.051	45	3.80666	13.2	2.58022	93	4.5326	10.2	2.32239	32	3.46574	31.9	3.46261	29.7	3.39115	385	12.861	10.5	2.35137	0.45	-0.798508	0.22	-1.51413
269	2020-01-28	2020-01-29	2020-01-29	2020-03-19	0	2020-01-29	1737	2	21992	50	1	0	15	16.99	9.74038	0.69	6.53669	1.23	7.11477	14.99	9.61514	0.04	3.68888	0.04	3.68888	3.58	15.0909	44.9	3.80444	13.1	2.57261	93.6	4.53903	10.7	2.37024	33.5	3.51154	31.9	3.46261	29.9	3.39786	404	12.9092	10.6	2.36085	0.4	-0.916291	0.19	-1.66073
269	2020-01-28	2020-01-29	2020-01-29	2020-03-19	0	2020-01-29	1737	2	21992	50	1	0	16	18.75	9.83895	0.56	6.32794	0.87	6.76849	17.27	9.75673	0.01	2.30259	0.04	3.68888	3.31	15.0125	45.3	3.81331	13.2	2.58022	93.1	4.53367	9.9	2.29253	30.8	3.42752	32.1	3.46886	29.9	3.39786	328	12.7008	10.8	2.37955	0.58	-0.544727	0.27	-1.30933
269	2020-01-28	2020-01-29	2020-01-29	2020-03-19	0	2020-01-29	1737	2	21992	50	1	0	17	14.94	9.6118	0.74	6.60665	1.3	7.17012	12.74	9.4525	0.13	4.86754	0.03	3.4012	3.26	14.9972	45.1	3.80888	13.1	2.57261	93.9	4.54223	9.9	2.29253	30.6	3.421	32.4	3.47816	30.4	3.41444	255	12.449	11.2	2.41591	0.49	-0.71335	0.25	-1.38629
269	2020-01-28	2020-01-29	2020-01-29	2020-03-19	0	2020-01-29	1737	2	21992	50	1	0	18	12.13	9.40344	0.91	6.81344	1.04	6.94698	10.08	9.21831	0.08	4.38203	0.02	2.99573	3.03	14.9241	41.9	3.73529	12.8	2.54944	91.1	4.51196	9.1	2.20827	27.6	3.31782	33	3.49651	30	3.4012	209	12.2501	11	2.3979	0.77	-0.261365	0.38	-0.967584
269	2020-01-28	2020-01-29	2020-01-29	2020-03-19	0	2020-01-29	1737	2	21992	50	1	0	19	19.35	9.87045	1.19	7.08171	1.8	7.49554	16.26	9.69646	0.07	4.2485	0.03	3.4012	3.05	14.9306	45.1	3.80888	13.2	2.58022	93.8	4.54117	9.1	2.20827	28.6	3.35341	31.8	3.45947	29.8	3.39451	282	12.5497	10.7	2.37024	0.54	-0.616186	0.3	-1.20397
269	2020-01-28	2020-01-29	2020-01-29	2020-03-19	0	2020-01-29	1737	2	21992	50	1	0	20	15.21	9.62971	0.74	6.60665	1.21	7.09838	13.22	9.48949	0.01	2.30259	0.03	3.4012	2.9	14.8802	42.5	3.7495	12.6	2.5337	92.8	4.53045	8.6	2.15176	26.9	3.29213	32	3.46574	29.7	3.39115	297	12.6015	10.6	2.36085	0.46	-0.776529	0.24	-1.42712
269	2020-01-28	2020-01-29	2020-01-29	2020-03-19	0	2020-01-29	1737	2	21992	50	1	0	21	14.15	9.55747	1.16	7.05617	1.42	7.25841	11.51	9.35097	0.02	2.99573	0.04	3.68888	3.16	14.9661	41.4	3.72328	12.6	2.5337	89.9	4.4987	9.3	2.23001	28.4	3.34639	32.7	3.48738	29.4	3.38099	326	12.6946	10.9	2.38876	0.54	-0.616186	0.26	-1.34707
375	2020-02-06	2020-02-06	2020-02-06	2020-02-22	0	2020-02-06	347	1	21964	16	0	0	0	10.05	9.21533	0.97	6.8773	0.4	5.99146	8.6	9.05952	0.03	3.4012	0.05	3.91202	5.47	15.5148	37	3.61092	11.6	2.451	86.5	4.46014	16.3	2.79116	47.3	3.85651	34.5	3.54096	29.8	3.39451	208	12.2453	12.4	2.5177	0.83	-0.18633	0.23	-1.46968
375	2020-02-06	2020-02-06	2020-02-06	2020-02-22	0	2020-02-06	347	1	21964	16	0	0	1
375	2020-02-06	2020-02-06	2020-02-06	2020-02-22	0	2020-02-06	347	1	21964	16	0	0	2	6.3	8.74831	1.61	7.38399	0.53	6.27288	4.03	8.30152	0.08	4.38203	0.05	3.91202	5.67	15.5507	38.1	3.64021	11.9	2.47654	87.5	4.47164	16.8	2.82138	49.6	3.90399	33.9	3.52341	29.6	3.38777	208	12.2453	12.1	2.49321
375	2020-02-06	2020-02-06	2020-02-06	2020-02-22	0	2020-02-06	347	1	21964	16	0	0	3	5.77	8.66043	1.6	7.37776	0.51	6.23441	3.53	8.16905	0.08	4.38203	0.05	3.91202	5.24	15.4718	37.7	3.62966	11.9	2.47654	86.8	4.46361	15.6	2.74727	45.5	3.81771	34.3	3.53514	29.8	3.39451	204	12.2259	11.8	2.4681	2.86	1.05082	0.73	-0.314711
375	2020-02-06	2020-02-06	2020-02-06	2020-02-22	0	2020-02-06	347	1	21964	16	0	0	4	5.99	8.69785	1.59	7.37149	0.44	6.08678	3.89	8.26617	0.04	3.68888	0.03	3.4012	5.22	15.468	36.4	3.59457	11.7	2.45959	85.6	4.44968	15.7	2.75366	44.7	3.79997	35.1	3.5582	30.1	3.40453	201	12.2111	12.2	2.50144	2.42	0.883768	0.62	-0.478036
375	2020-02-06	2020-02-06	2020-02-06	2020-02-22	0	2020-02-06	347	1	21964	16	0	0	5	8.07	8.99591	2.71	7.9047	0.66	6.49224	4.55	8.42288	0.09	4.49981	0.06	4.09434	5.39	15.5001	37.8	3.63231	11.9	2.47654	87	4.46591	16.1	2.77882	46.9	3.84802	34.3	3.53514	29.9	3.39786	215	12.2784	12.2	2.50144
375	2020-02-06	2020-02-06	2020-02-06	2020-02-22	0	2020-02-06	347	1	21964	16	0	0	6	5.91	8.6844	1.91	7.55486	0.47	6.15273	3.42	8.1374	0.06	4.09434	0.05	3.91202	5.28	15.4794	38.5	3.65066	12	2.48491	86.6	4.4613	15.5	2.74084	45.7	3.8221	33.9	3.52341	29.4	3.38099	214	12.2737	12.1	2.49321	1.91	0.647103	0.5	-0.693147
375	2020-02-06	2020-02-06	2020-02-06	2020-02-22	0	2020-02-06	347	1	21964	16	0	0	7
375	2020-02-06	2020-02-06	2020-02-06	2020-02-22	0	2020-02-06	347	1	21964	16	0	0	8
375	2020-02-06	2020-02-06	2020-02-06	2020-02-22	0	2020-02-06	347	1	21964	16	0	0	9
375	2020-02-06	2020-02-06	2020-02-06	2020-02-22	0	2020-02-06	347	1	21964	16	0	0	10
375	2020-02-06	2020-02-06	2020-02-06	2020-02-22	0	2020-02-06	347	1	21964	16	0	0	11	5.61	8.63231	1.58	7.36518	0.45	6.10925	3.46	8.14902	0.06	4.09434	0.06	4.09434	4.87	15.3986	37.8	3.63231	11.8	2.4681	87.1	4.46706	14.8	2.69463	42.4	3.74715	34.9	3.55249	30.4	3.41444	207	12.2405	12.2	2.50144	0.86	-0.150823	0.24	-1.42712
375	2020-02-06	2020-02-06	2020-02-06	2020-02-22	0	2020-02-06	347	1	21964	16	0	0	12
375	2020-02-06	2020-02-06	2020-02-06	2020-02-22	0	2020-02-06	347	1	21964	16	0	0	13
375	2020-02-06	2020-02-06	2020-02-06	2020-02-22	0	2020-02-06	347	1	21964	16	0	0	14
375	2020-02-06	2020-02-06	2020-02-06	2020-02-22	0	2020-02-06	347	1	21964	16	0	0	15
375	2020-02-06	2020-02-06	2020-02-06	2020-02-22	0	2020-02-06	347	1	21964	16	0	0	16
375	2020-02-06	2020-02-06	2020-02-06	2020-02-22	0	2020-02-06	347	1	21964	16	0	0	17
375	2020-02-06	2020-02-06	2020-02-06	2020-02-22	0	2020-02-06	347	1	21964	16	0	0	18
375	2020-02-06	2020-02-06	2020-02-06	2020-02-22	0	2020-02-06	347	1	21964	16	0	0	19
375	2020-02-06	2020-02-06	2020-02-06	2020-02-22	0	2020-02-06	347	1	21964	16	0	0	20
375	2020-02-06	2020-02-06	2020-02-06	2020-02-22	0	2020-02-06	347	1	21964	16	0	0	21
668	2020-02-24	2020-02-27	2020-01-02	2020-03-05	0	2020-02-27	182	2	21976	7	3	0	0
668	2020-02-24	2020-02-27	2020-01-02	2020-03-05	0	2020-02-27	182	2	21976	7	3	0	1
668	2020-02-24	2020-02-27	2020-01-02	2020-03-05	0	2020-02-27	182	2	21976	7	3	0	2
668	2020-02-24	2020-02-27	2020-01-02	2020-03-05	0	2020-02-27	182	2	21976	7	3	0	3	3.87	8.26101	1.19	7.08171	0.42	6.04026	2.18	7.68708	0.06	4.09434	0.02	2.99573	4.95	15.4149	42.2	3.74242	13.2	2.58022	87.7	4.47392	14.7	2.68785	43.4	3.77046	33.9	3.52341	29.7	3.39115	295	12.5947	10.6	2.36085	0.33	-1.10866	0.11	-2.20728
668	2020-02-24	2020-02-27	2020-01-02	2020-03-05	0	2020-02-27	182	2	21976	7	3	0	4
668	2020-02-24	2020-02-27	2020-01-02	2020-03-05	0	2020-02-27	182	2	21976	7	3	0	5
668	2020-02-24	2020-02-27	2020-01-02	2020-03-05	0	2020-02-27	182	2	21976	7	3	0	6
668	2020-02-24	2020-02-27	2020-01-02	2020-03-05	0	2020-02-27	182	2	21976	7	3	0	7	5.89	8.68101	1.52	7.32647	0.51	6.23441	3.67	8.20795	0.17	5.1358	0.02	2.99573	5.17	15.4584	41.5	3.72569	13	2.56495	86.7	4.46245	15.2	2.7213	44.8	3.80221	33.9	3.52341	29.4	3.38099	300	12.6115	11.3	2.4248	1.09	0.0861777	0.27	-1.30933
668	2020-02-24	2020-02-27	2020-01-02	2020-03-05	0	2020-02-27	182	2	21976	7	3	0	8
668	2020-02-24	2020-02-27	2020-01-02	2020-03-05	0	2020-02-27	182	2	21976	7	3	0	9
668	2020-02-24	2020-02-27	2020-01-02	2020-03-05	0	2020-02-27	182	2	21976	7	3	0	10
668	2020-02-24	2020-02-27	2020-01-02	2020-03-05	0	2020-02-27	182	2	21976	7	3	0	11
668	2020-02-24	2020-02-27	2020-01-02	2020-03-05	0	2020-02-27	182	2	21976	7	3	0	12
668	2020-02-24	2020-02-27	2020-01-02	2020-03-05	0	2020-02-27	182	2	21976	7	3	0	13
668	2020-02-24	2020-02-27	2020-01-02	2020-03-05	0	2020-02-27	182	2	21976	7	3	0	14
668	2020-02-24	2020-02-27	2020-01-02	2020-03-05	0	2020-02-27	182	2	21976	7	3	0	15
668	2020-02-24	2020-02-27	2020-01-02	2020-03-05	0	2020-02-27	182	2	21976	7	3	0	16
668	2020-02-24	2020-02-27	2020-01-02	2020-03-05	0	2020-02-27	182	2	21976	7	3	0	17
668	2020-02-24	2020-02-27	2020-01-02	2020-03-05	0	2020-02-27	182	2	21976	7	3	0	18
668	2020-02-24	2020-02-27	2020-01-02	2020-03-05	0	2020-02-27	182	2	21976	7	3	0	19
668	2020-02-24	2020-02-27	2020-01-02	2020-03-05	0	2020-02-27	182	2	21976	7	3	0	20
668	2020-02-24	2020-02-27	2020-01-02	2020-03-05	0	2020-02-27	182	2	21976	7	3	0	21
699	2020-02-06	2020-02-29	2020-02-28	2020-03-05	0	2020-02-28	85	1	21976	5	23	0	0
699	2020-02-06	2020-02-29	2020-02-28	2020-03-05	0	2020-02-28	85	1	21976	5	23	0	1
699	2020-02-06	2020-02-29	2020-02-28	2020-03-05	0	2020-02-28	85	1	21976	5	23	0	2
699	2020-02-06	2020-02-29	2020-02-28	2020-03-05	0	2020-02-28	85	1	21976	5	23	0	3
699	2020-02-06	2020-02-29	2020-02-28	2020-03-05	0	2020-02-28	85	1	21976	5	23	0	4
699	2020-02-06	2020-02-29	2020-02-28	2020-03-05	0	2020-02-28	85	1	21976	5	23	0	5
699	2020-02-06	2020-02-29	2020-02-28	2020-03-05	0	2020-02-28	85	1	21976	5	23	0	6
699	2020-02-06	2020-02-29	2020-02-28	2020-03-05	0	2020-02-28	85	1	21976	5	23	0	7
699	2020-02-06	2020-02-29	2020-02-28	2020-03-05	0	2020-02-28	85	1	21976	5	23	0	8
699	2020-02-06	2020-02-29	2020-02-28	2020-03-05	0	2020-02-28	85	1	21976	5	23	0	9
699	2020-02-06	2020-02-29	2020-02-28	2020-03-05	0	2020-02-28	85	1	21976	5	23	0	10
699	2020-02-06	2020-02-29	2020-02-28	2020-03-05	0	2020-02-28	85	1	21976	5	23	0	11
699	2020-02-06	2020-02-29	2020-02-28	2020-03-05	0	2020-02-28	85	1	21976	5	23	0	12
699	2020-02-06	2020-02-29	2020-02-28	2020-03-05	0	2020-02-28	85	1	21976	5	23	0	13
699	2020-02-06	2020-02-29	2020-02-28	2020-03-05	0	2020-02-28	85	1	21976	5	23	0	14
699	2020-02-06	2020-02-29	2020-02-28	2020-03-05	0	2020-02-28	85	1	21976	5	23	0	15
699	2020-02-06	2020-02-29	2020-02-28	2020-03-05	0	2020-02-28	85	1	21976	5	23	0	16
699	2020-02-06	2020-02-29	2020-02-28	2020-03-05	0	2020-02-28	85	1	21976	5	23	0	17
699	2020-02-06	2020-02-29	2020-02-28	2020-03-05	0	2020-02-28	85	1	21976	5	23	0	18
699	2020-02-06	2020-02-29	2020-02-28	2020-03-05	0	2020-02-28	85	1	21976	5	23	0	19
699	2020-02-06	2020-02-29	2020-02-28	2020-03-05	0	2020-02-28	85	1	21976	5	23	0	20
699	2020-02-06	2020-02-29	2020-02-28	2020-03-05	0	2020-02-28	85	1	21976	5	23	0	21
700	2020-02-28	2020-02-29	2020-02-29	2020-03-05	0	2020-02-28	87	2	21979	5	1	0	0
700	2020-02-28	2020-02-29	2020-02-29	2020-03-05	0	2020-02-28	87	2	21979	5	1	0	1	4.05	8.30647	2.12	7.65917	0.54	6.29157	1.27	7.14677	0.1	4.60517	0.02	2.99573	4.68	15.3588	37.8	3.63231	13	2.56495	80.6	4.3895	12.3	2.5096	37.7	3.62966	32.6	3.48431	26.3	3.26957	233	12.3588	11.5	2.44235
700	2020-02-28	2020-02-29	2020-02-29	2020-03-05	0	2020-02-28	87	2	21979	5	1	0	2
700	2020-02-28	2020-02-29	2020-02-29	2020-03-05	0	2020-02-28	87	2	21979	5	1	0	3
700	2020-02-28	2020-02-29	2020-02-29	2020-03-05	0	2020-02-28	87	2	21979	5	1	0	4
700	2020-02-28	2020-02-29	2020-02-29	2020-03-05	0	2020-02-28	87	2	21979	5	1	0	5
700	2020-02-28	2020-02-29	2020-02-29	2020-03-05	0	2020-02-28	87	2	21979	5	1	0	6	5.69	8.64646	2.57	7.85166	0.33	5.79909	2.53	7.83598	0.24	5.48064	0.02	2.99573	4.98	15.4209	35	3.55535	12.4	2.5177	78.3	4.36055	13	2.56495	39	3.66356	33.3	3.50556	26.1	3.26193	257	12.4568	11.2	2.41591
700	2020-02-28	2020-02-29	2020-02-29	2020-03-05	0	2020-02-28	87	2	21979	5	1	0	7
700	2020-02-28	2020-02-29	2020-02-29	2020-03-05	0	2020-02-28	87	2	21979	5	1	0	8
700	2020-02-28	2020-02-29	2020-02-29	2020-03-05	0	2020-02-28	87	2	21979	5	1	0	9
700	2020-02-28	2020-02-29	2020-02-29	2020-03-05	0	2020-02-28	87	2	21979	5	1	0	10
700	2020-02-28	2020-02-29	2020-02-29	2020-03-05	0	2020-02-28	87	2	21979	5	1	0	11
700	2020-02-28	2020-02-29	2020-02-29	2020-03-05	0	2020-02-28	87	2	21979	5	1	0	12
700	2020-02-28	2020-02-29	2020-02-29	2020-03-05	0	2020-02-28	87	2	21979	5	1	0	13
700	2020-02-28	2020-02-29	2020-02-29	2020-03-05	0	2020-02-28	87	2	21979	5	1	0	14
700	2020-02-28	2020-02-29	2020-02-29	2020-03-05	0	2020-02-28	87	2	21979	5	1	0	15
700	2020-02-28	2020-02-29	2020-02-29	2020-03-05	0	2020-02-28	87	2	21979	5	1	0	16
700	2020-02-28	2020-02-29	2020-02-29	2020-03-05	0	2020-02-28	87	2	21979	5	1	0	17
700	2020-02-28	2020-02-29	2020-02-29	2020-03-05	0	2020-02-28	87	2	21979	5	1	0	18
700	2020-02-28	2020-02-29	2020-02-29	2020-03-05	0	2020-02-28	87	2	21979	5	1	0	19
700	2020-02-28	2020-02-29	2020-02-29	2020-03-05	0	2020-02-28	87	2	21979	5	1	0	20
700	2020-02-28	2020-02-29	2020-02-29	2020-03-05	0	2020-02-28	87	2	21979	5	1	0	21
727	2020-02-28	2020-03-01	2020-03-01	2020-03-04	0	2020-03-01	67	1	21977	3	2	0	0
727	2020-02-28	2020-03-01	2020-03-01	2020-03-04	0	2020-03-01	67	1	21977	3	2	0	1
727	2020-02-28	2020-03-01	2020-03-01	2020-03-04	0	2020-03-01	67	1	21977	3	2	0	2	4.86	8.48879	0.93	6.83519	0.7	6.55108	3	8.00637	0.18	5.19296	0.05	3.91202	4.77	15.3779	39.6	3.67883	12.5	2.52573	85.7	4.45085	14.1	2.64617	40.9	3.71113	34.5	3.54096	29.6	3.38777	281	12.5461	10.7	2.37024	0.54	-0.616186	0.14	-1.96611
727	2020-02-28	2020-03-01	2020-03-01	2020-03-04	0	2020-03-01	67	1	21977	3	2	0	3
727	2020-02-28	2020-03-01	2020-03-01	2020-03-04	0	2020-03-01	67	1	21977	3	2	0	4	3.34	8.11373	1.17	7.06476	0.52	6.25383	1.6	7.37776	0.03	3.4012	0.02	2.99573	5.14	15.4526	41.2	3.71844	12.5	2.52573	89.1	4.48976	15	2.70805	45.8	3.82428	32.8	3.49043	29.2	3.37417	280	12.5426	10.8	2.37955
727	2020-02-28	2020-03-01	2020-03-01	2020-03-04	0	2020-03-01	67	1	21977	3	2	0	5
727	2020-02-28	2020-03-01	2020-03-01	2020-03-04	0	2020-03-01	67	1	21977	3	2	0	6
727	2020-02-28	2020-03-01	2020-03-01	2020-03-04	0	2020-03-01	67	1	21977	3	2	0	7
727	2020-02-28	2020-03-01	2020-03-01	2020-03-04	0	2020-03-01	67	1	21977	3	2	0	8
727	2020-02-28	2020-03-01	2020-03-01	2020-03-04	0	2020-03-01	67	1	21977	3	2	0	9
727	2020-02-28	2020-03-01	2020-03-01	2020-03-04	0	2020-03-01	67	1	21977	3	2	0	10
727	2020-02-28	2020-03-01	2020-03-01	2020-03-04	0	2020-03-01	67	1	21977	3	2	0	11
727	2020-02-28	2020-03-01	2020-03-01	2020-03-04	0	2020-03-01	67	1	21977	3	2	0	12
727	2020-02-28	2020-03-01	2020-03-01	2020-03-04	0	2020-03-01	67	1	21977	3	2	0	13
727	2020-02-28	2020-03-01	2020-03-01	2020-03-04	0	2020-03-01	67	1	21977	3	2	0	14
727	2020-02-28	2020-03-01	2020-03-01	2020-03-04	0	2020-03-01	67	1	21977	3	2	0	15
727	2020-02-28	2020-03-01	2020-03-01	2020-03-04	0	2020-03-01	67	1	21977	3	2	0	16
727	2020-02-28	2020-03-01	2020-03-01	2020-03-04	0	2020-03-01	67	1	21977	3	2	0	17
727	2020-02-28	2020-03-01	2020-03-01	2020-03-04	0	2020-03-01	67	1	21977	3	2	0	18
727	2020-02-28	2020-03-01	2020-03-01	2020-03-04	0	2020-03-01	67	1	21977	3	2	0	19
727	2020-02-28	2020-03-01	2020-03-01	2020-03-04	0	2020-03-01	67	1	21977	3	2	0	20
727	2020-02-28	2020-03-01	2020-03-01	2020-03-04	0	2020-03-01	67	1	21977	3	2	0	21
729	2020-02-24	2020-03-01	2020-03-01	2020-04-22	0	2020-02-29	1480	1	22027	52	6	0	0
729	2020-02-24	2020-03-01	2020-03-01	2020-04-22	0	2020-02-29	1480	1	22027	52	6	0	1
729	2020-02-24	2020-03-01	2020-03-01	2020-04-22	0	2020-02-29	1480	1	22027	52	6	0	2
729	2020-02-24	2020-03-01	2020-03-01	2020-04-22	0	2020-02-29	1480	1	22027	52	6	0	3
729	2020-02-24	2020-03-01	2020-03-01	2020-04-22	0	2020-02-29	1480	1	22027	52	6	0	4
729	2020-02-24	2020-03-01	2020-03-01	2020-04-22	0	2020-02-29	1480	1	22027	52	6	0	5
729	2020-02-24	2020-03-01	2020-03-01	2020-04-22	0	2020-02-29	1480	1	22027	52	6	0	6	5.51	8.61432	0.22	5.39363	0.18	5.19296	5.11	8.53895	0		0		4.13	15.2338	41.2	3.71844	12.3	2.5096	91.3	4.51415	13.4	2.59525	37.7	3.62966	35.5	3.56953	32.4	3.47816	154	11.9447	11	2.3979	0.89	-0.116534	0.34	-1.07881
729	2020-02-24	2020-03-01	2020-03-01	2020-04-22	0	2020-02-29	1480	1	22027	52	6	0	7	6.42	8.76717	0.37	5.9135	0.15	5.01063	5.89	8.68101	0		0.01	2.30259	3.84	15.161	43.7	3.77735	12.8	2.54944	93.5	4.53796	12.4	2.5177	35.9	3.58074	34.5	3.54096	32.3	3.47507	135	11.813	11.3	2.4248	0.9	-0.10536	0.41	-0.891598
729	2020-02-24	2020-03-01	2020-03-01	2020-04-22	0	2020-02-29	1480	1	22027	52	6	0	8	8.05	8.99343	0.49	6.19441	0.19	5.24702	7.36	8.90381	0		0.01	2.30259	3.58	15.0909	42.9	3.75887	12.7	2.5416	92.5	4.52721	11.3	2.4248	33.1	3.49953	34.1	3.5293	31.6	3.45316	185	12.1281	11.5	2.44235	1.27	0.239017	0.75	-0.287682
729	2020-02-24	2020-03-01	2020-03-01	2020-04-22	0	2020-02-29	1480	1	22027	52	6	0	9	4.46	8.40291	0.14	4.94164	0.05	3.91202	4.27	8.35937	0		0		3.8	15.1505	43.2	3.76584	12.7	2.5416	92.6	4.52829	12.1	2.49321	35.2	3.56105	34.4	3.53806	31.8	3.45947	196	12.1859	11.1	2.40694	0.67	-0.400478	0.36	-1.02165
729	2020-02-24	2020-03-01	2020-03-01	2020-04-22	0	2020-02-29	1480	1	22027	52	6	0	10	7.82	8.96444	0.19	5.24702	0.23	5.43808	7.4	8.90924	0		0		3.49	15.0654	45.2	3.8111	13.1	2.57261	94.6	4.54966	11.3	2.4248	33	3.49651	34.2	3.53223	32.4	3.47816	239	12.3842	11.4	2.43361	0.51	-0.673345	0.23	-1.46968
729	2020-02-24	2020-03-01	2020-03-01	2020-04-22	0	2020-02-29	1480	1	22027	52	6	0	11	6.74	8.81582	0.18	5.19296	0.14	4.94164	6.41	8.76562	0		0.01	2.30259	3.61	15.0992	47.1	3.85227	13.2	2.58022	97.5	4.57985	11.7	2.45959	35.2	3.56105	33.2	3.50255	32.4	3.47816	285	12.5602	10.7	2.37024	0.55	-0.597837	0.26	-1.34707
729	2020-02-24	2020-03-01	2020-03-01	2020-04-22	0	2020-02-29	1480	1	22027	52	6	0	12	6.89	8.83783	0.2	5.29832	0.22	5.39363	6.45	8.77183	0		0.02	2.99573	3.7	15.1238	45.7	3.8221	12.7	2.5416	96.5	4.56954	11.8	2.4681	35.7	3.57515	33.1	3.49953	31.9	3.46261	330	12.7068	10.9	2.38876	0.52	-0.653926	0.24	-1.42712
729	2020-02-24	2020-03-01	2020-03-01	2020-04-22	0	2020-02-29	1480	1	22027	52	6	0	13	8.92	9.09605	0.22	5.39363	0.45	6.10925	8.24	9.01676	0		0.01	2.30259	3.41	15.0422	44.2	3.78872	12.7	2.5416	95.9	4.56331	10.8	2.37955	32.7	3.48738	33	3.49651	31.7	3.45632	312	12.6508	10.6	2.36085	0.49	-0.71335	0.23	-1.46968
729	2020-02-24	2020-03-01	2020-03-01	2020-04-22	0	2020-02-29	1480	1	22027	52	6	0	14	8.98	9.10276	0.3	5.70378	0.57	6.34564	8.1	8.99962	0		0.01	2.30259	3.48	15.0625	42.5	3.7495	12.3	2.5096	96	4.56435	11.2	2.41591	33.4	3.50856	33.5	3.51154	32.2	3.47197	326	12.6946	10.4	2.34181	0.63	-0.462035	0.25	-1.38629
729	2020-02-24	2020-03-01	2020-03-01	2020-04-22	0	2020-02-29	1480	1	22027	52	6	0	15	23.82	10.0783	0.19	5.24702	0.99	6.89771	22.58	10.0248	0		0.06	4.09434	4.62	15.3459	46.1	3.83081	12.9	2.55723	97.4	4.57883	14.6	2.68102	45	3.80666	32.4	3.47816	31.6	3.45316	482	13.0857	10.6	2.36085	1.11	0.10436	0.52	-0.653926
729	2020-02-24	2020-03-01	2020-03-01	2020-04-22	0	2020-02-29	1480	1	22027	52	6	0	16	24.97	10.1254	0.18	5.19296	0.86	6.75693	23.87	10.0804	0		0.06	4.09434	3.95	15.1892	47	3.85015	13.2	2.58022	97.2	4.57677	12.8	2.54944	38.4	3.64806	33.3	3.50556	32.4	3.47816	322	12.6823	11.2	2.41591
729	2020-02-24	2020-03-01	2020-03-01	2020-04-22	0	2020-02-29	1480	1	22027	52	6	0	17	17.99	9.79757	0.22	5.39363	0.78	6.65929	16.97	9.7392	0		0.02	2.99573	3.46	15.0568	48.3	3.87743	13.6	2.61007	97.4	4.57883	10.9	2.38876	33.7	3.5175	32.3	3.47507	31.5	3.44999	288	12.5707	11.4	2.43361	0.79	-0.235722	0.49	-0.71335
729	2020-02-24	2020-03-01	2020-03-01	2020-04-22	0	2020-02-29	1480	1	22027	52	6	0	18	11.24	9.32723	0.46	6.13123	0.75	6.62007	9.99	9.20934	0.03	3.4012	0.01	2.30259	3.06	14.9339	50.5	3.92197	13.9	2.63189	100	4.60517	10	2.30259	30.6	3.421	32.7	3.48738	32.7	3.48738	258	12.4607	11.5	2.44235	0.86	-0.150823	0.49	-0.71335
729	2020-02-24	2020-03-01	2020-03-01	2020-04-22	0	2020-02-29	1480	1	22027	52	6	0	19	14.81	9.60306	0.53	6.27288	0.98	6.88755	13.24	9.491	0.04	3.68888	0.02	2.99573	2.91	14.8837	51.5	3.94158	14	2.63906	100.7	4.61215	9.3	2.23001	29.3	3.37759	31.7	3.45632	32	3.46574	254	12.4451	11.6	2.451	1.41	0.34359	0.97	-0.0304592
729	2020-02-24	2020-03-01	2020-03-01	2020-04-22	0	2020-02-29	1480	1	22027	52	6	0	20	12.61	9.44224	0.49	6.19441	0.7	6.55108	11.35	9.33697	0.06	4.09434	0.01	2.30259	2.79	14.8415	53	3.97029	14	2.63906	102.2	4.62693	9.1	2.20827	28.5	3.3499	31.9	3.46261	32.6	3.48431	227	12.3327	11.8	2.4681
729	2020-02-24	2020-03-01	2020-03-01	2020-04-22	0	2020-02-29	1480	1	22027	52	6	0	21	11.12	9.3165	0.35	5.85793	0.39	5.96615	10.34	9.24377	0.03	3.4012	0.01	2.30259	2.7	14.8088	49.1	3.89386	13.7	2.6174	97.8	4.58292	8.7	2.16332	26.4	3.27336	33	3.49651	32.2	3.47197	182	12.1118	11.6	2.451	0.82	-0.198451	0.53	-0.634878
736	2020-02-27	2020-03-02	2020-03-02	2020-03-16	1	2020-03-02	619	2	21990	14	4	0	0
736	2020-02-27	2020-03-02	2020-03-02	2020-03-16	1	2020-03-02	619	2	21990	14	4	0	1
736	2020-02-27	2020-03-02	2020-03-02	2020-03-16	1	2020-03-02	619	2	21990	14	4	0	2
736	2020-02-27	2020-03-02	2020-03-02	2020-03-16	1	2020-03-02	619	2	21990	14	4	0	3
736	2020-02-27	2020-03-02	2020-03-02	2020-03-16	1	2020-03-02	619	2	21990	14	4	0	4
736	2020-02-27	2020-03-02	2020-03-02	2020-03-16	1	2020-03-02	619	2	21990	14	4	0	5	4.63	8.44031	1.01	6.91771	0.38	5.94017	3.22	8.07714	0.01	2.30259	0.01	2.30259	3.51	15.0711	45	3.80666	13.2	2.58022	92.6	4.52829	10.4	2.34181	32.5	3.48124	32	3.46574	29.6	3.38777	317	12.6667	9.7	2.27213	0.83	-0.18633	0.26	-1.34707
736	2020-02-27	2020-03-02	2020-03-02	2020-03-16	1	2020-03-02	619	2	21990	14	4	0	6	4.86	8.48879	0.63	6.44572	0.11	4.70048	4.11	8.32118	0		0.01	2.30259	3.89	15.1739	42.8	3.75654	12.6	2.5337	92.3	4.52504	11.4	2.43361	35.9	3.58074	31.8	3.45947	29.3	3.37759	400	12.8992	9.3	2.23001	0.88	-0.127833	0.35	-1.04982
736	2020-02-27	2020-03-02	2020-03-02	2020-03-16	1	2020-03-02	619	2	21990	14	4	0	7	10.12	9.22227	0.71	6.56527	0.54	6.29157	8.86	9.0893	0		0.01	2.30259	3.73	15.1319	44.1	3.78646	13	2.56495	92.2	4.52396	10.9	2.38876	34.4	3.53806	31.7	3.45632	29.2	3.37417	480	13.0815	9.3	2.23001	1.08	0.076961	0.43	-0.84397
736	2020-02-27	2020-03-02	2020-03-02	2020-03-16	1	2020-03-02	619	2	21990	14	4	0	8	8.57	9.05602	0.78	6.65929	0.9	6.80239	6.88	8.83637	0		0.01	2.30259	3.79	15.1479	43.2	3.76584	12.8	2.54944	92.1	4.52287	11	2.3979	34.9	3.55249	31.5	3.44999	29	3.3673	431	12.9739	9.7	2.27213	0.49	-0.71335	0.18	-1.7148
736	2020-02-27	2020-03-02	2020-03-02	2020-03-16	1	2020-03-02	619	2	21990	14	4	0	9	9.17	9.12369	0.79	6.67203	0.86	6.75693	7.5	8.92266	0		0.02	2.99573	3.83	15.1584	42.4	3.74715	12.6	2.5337	90.6	4.50645	11.2	2.41591	34.7	3.54674	32.3	3.47507	29.2	3.37417	444	13.0036	9.9	2.29253	0.6	-0.510826	0.17	-1.77196
736	2020-02-27	2020-03-02	2020-03-02	2020-03-16	1	2020-03-02	619	2	21990	14	4	0	10	8.73	9.07452	0.41	6.01616	0.56	6.32794	7.76	8.95674	0		0		3.69	15.1211	41.3	3.72086	12.6	2.5337	89.7	4.49647	10.8	2.37955	33.1	3.49953	32.6	3.48431	29.3	3.37759	396	12.8892	10.4	2.34181	0.64	-0.446287	0.21	-1.56065
736	2020-02-27	2020-03-02	2020-03-02	2020-03-16	1	2020-03-02	619	2	21990	14	4	0	11	10.12	9.22227	0.36	5.8861	0.76	6.63332	8.99	9.10387	0		0.01	2.30259	3.61	15.0992	40.6	3.70377	12.2	2.50144	90.9	4.50976	10.7	2.37024	32.8	3.49043	32.6	3.48431	29.6	3.38777	299	12.6082	10.7	2.37024	0.77	-0.261365	0.25	-1.38629
736	2020-02-27	2020-03-02	2020-03-02	2020-03-16	1	2020-03-02	619	2	21990	14	4	0	12	17.09	9.74625	0.37	5.9135	1.11	7.01211	15.6	9.65503	0		0.01	2.30259	3.5	15.0683	41.8	3.7329	12.4	2.5177	93.1	4.53367	10.3	2.33214	32.6	3.48431	31.6	3.45316	29.4	3.38099	258	12.4607	11.4	2.43361	0.96	-0.040822	0.3	-1.20397
736	2020-02-27	2020-03-02	2020-03-02	2020-03-16	1	2020-03-02	619	2	21990	14	4	0	13	14.54	9.58466	0.42	6.04026	0.96	6.86693	13.15	9.48418	0		0.01	2.30259	3.37	15.0304	41.5	3.72569	12.5	2.52573	92.3	4.52504	10	2.30259	31.1	3.43721	32.2	3.47197	29.7	3.39115	255	12.449	11.7	2.45959	0.57	-0.562119	0.21	-1.56065
736	2020-02-27	2020-03-02	2020-03-02	2020-03-16	1	2020-03-02	619	2	21990	14	4	0	14	12.61	9.44224	0.78	6.65929	1.24	7.12287	10.57	9.26577	0.01	2.30259	0.01	2.30259	3.62	15.102	39.3	3.67123	12.3	2.5096	87.8	4.47506	10.5	2.35137	31.8	3.45947	33	3.49651	29	3.3673	305	12.6281	11.5	2.44235	0.47	-0.755023	0.18	-1.7148
736	2020-02-27	2020-03-02	2020-03-02	2020-03-16	1	2020-03-02	619	2	21990	14	4	0	15	13.61	9.51856	0.59	6.38012	1.35	7.20786	11.64	9.3622	0.01	2.30259	0.02	2.99573	3.34	15.0215	41.9	3.73529	12.9	2.55723	91.6	4.51743	9.7	2.27213	30.6	3.421	31.7	3.45632	29	3.3673	290	12.5776	11.3	2.4248	0.64	-0.446287	0.17	-1.77196
736	2020-02-27	2020-03-02	2020-03-02	2020-03-16	1	2020-03-02	619	2	21990	14	4	0	16	11.24	9.32723	1.9	7.54961	1.26	7.13887	8.05	8.99343	0.02	2.99573	0.01	2.30259	3.09	14.9437	43	3.7612	13.4	2.59525	91.6	4.51743	9.3	2.23001	28.3	3.34286	32.9	3.49347	30.1	3.40453	306	12.6313	11.5	2.44235	0.45	-0.798508	0.15	-1.89712
736	2020-02-27	2020-03-02	2020-03-02	2020-03-16	1	2020-03-02	619	2	21990	14	4	0	17	13.58	9.51635	1.65	7.40853	1.01	6.91771	10.81	9.28823	0.09	4.49981	0.02	2.99573	3.17	14.9692	46.2	3.83298	13.9	2.63189	94.6	4.54966	9.4	2.24071	30	3.4012	31.3	3.44362	29.7	3.39115	245	12.409	11.4	2.43361	0.48	-0.733969	0.16	-1.83258
736	2020-02-27	2020-03-02	2020-03-02	2020-03-16	1	2020-03-02	619	2	21990	14	4	0	18	13.37	9.50077	0.72	6.57925	0.74	6.60665	11.88	9.38261	0.01	2.30259	0.02	2.99573	3.33	15.0185	45	3.80666	14	2.63906	91	4.51086	9.8	2.28238	30.3	3.41115	32.3	3.47507	29.4	3.38099	165	12.0137	11.4	2.43361	0.48	-0.733969	0.22	-1.51413
736	2020-02-27	2020-03-02	2020-03-02	2020-03-16	1	2020-03-02	619	2	21990	14	4	0	19
736	2020-02-27	2020-03-02	2020-03-02	2020-03-16	1	2020-03-02	619	2	21990	14	4	0	20
736	2020-02-27	2020-03-02	2020-03-02	2020-03-16	1	2020-03-02	619	2	21990	14	4	0	21
737	2020-03-01	2020-03-02	2020-03-02	2020-04-18	0	2020-02-02	1350	1	22023	47	1	0	0
737	2020-03-01	2020-03-02	2020-03-02	2020-04-18	0	2020-02-02	1350	1	22023	47	1	0	1	7.09	8.86644	1.55	7.34601	0.69	6.53669	4.81	8.47845	0.01	2.30259	0.03	3.4012	6	15.6073	39.5	3.6763	13.4	2.59525	80.3	4.38577	15.9	2.76632	48.2	3.87536	33	3.49651	26.5	3.27714	186	12.1335	10.9	2.38876
737	2020-03-01	2020-03-02	2020-03-02	2020-04-18	0	2020-02-02	1350	1	22023	47	1	0	2
737	2020-03-01	2020-03-02	2020-03-02	2020-04-18	0	2020-02-02	1350	1	22023	47	1	0	3
737	2020-03-01	2020-03-02	2020-03-02	2020-04-18	0	2020-02-02	1350	1	22023	47	1	0	4
737	2020-03-01	2020-03-02	2020-03-02	2020-04-18	0	2020-02-02	1350	1	22023	47	1	0	5	4.49	8.40961	1.28	7.15461	0.21	5.34711	2.99	8.00303	0		0.01	2.30259	5.91	15.5922	37.2	3.61631	12.9	2.55723	79.7	4.37827	15.6	2.74727	47.1	3.85227	33.1	3.49953	26.4	3.27336	121	11.7035	11.5	2.44235	0.66	-0.415515	0.25	-1.38629
737	2020-03-01	2020-03-02	2020-03-02	2020-04-18	0	2020-02-02	1350	1	22023	47	1	0	6	3.73	8.22416	1.05	6.95655	0.09	4.49981	2.58	7.85555	0		0.01	2.30259	5.96	15.6006	37.2	3.61631	13.2	2.58022	78.5	4.3631	15.4	2.73437	46.8	3.84588	32.9	3.49347	25.8	3.25038	122	11.7118	11.5	2.44235
737	2020-03-01	2020-03-02	2020-03-02	2020-04-18	0	2020-02-02	1350	1	22023	47	1	0	7
737	2020-03-01	2020-03-02	2020-03-02	2020-04-18	0	2020-02-02	1350	1	22023	47	1	0	8
737	2020-03-01	2020-03-02	2020-03-02	2020-04-18	0	2020-02-02	1350	1	22023	47	1	0	9
737	2020-03-01	2020-03-02	2020-03-02	2020-04-18	0	2020-02-02	1350	1	22023	47	1	0	10
737	2020-03-01	2020-03-02	2020-03-02	2020-04-18	0	2020-02-02	1350	1	22023	47	1	0	11	11.13	9.3174	0.78	6.65929	0.26	5.56068	10.06	9.21632	0		0.03	3.4012	5.48	15.5166	37	3.61092	13	2.56495	78.5	4.3631	14.4	2.66723	43	3.7612	33.5	3.51154	26.3	3.26957	275	12.5245	10.2	2.32239	0.82	-0.198451	0.33	-1.10866
737	2020-03-01	2020-03-02	2020-03-02	2020-04-18	0	2020-02-02	1350	1	22023	47	1	0	12	6.97	8.84937	0.58	6.36303	0.2	5.29832	6.17	8.72745	0		0.02	2.99573	5.4	15.5019	39.8	3.68387	13.5	2.60269	81.1	4.39568	14.4	2.66723	43.8	3.77963	32.9	3.49347	26.7	3.28466	258	12.4607	10.3	2.33214	0.82	-0.198451	0.39	-0.941608
737	2020-03-01	2020-03-02	2020-03-02	2020-04-18	0	2020-02-02	1350	1	22023	47	1	0	13	5.87	8.67761	0.5	6.21461	0.29	5.66988	5.05	8.52714	0		0.03	3.4012	5.35	15.4926	38.8	3.65842	13.2	2.58022	80.7	4.39074	14	2.63906	43.2	3.76584	32.4	3.47816	26.2	3.26576	268	12.4987	10.1	2.31254	0.77	-0.261365	0.35	-1.04982
737	2020-03-01	2020-03-02	2020-03-02	2020-04-18	0	2020-02-02	1350	1	22023	47	1	0	14	8.44	9.04074	0.48	6.17379	0.33	5.79909	7.62	8.93853	0		0.01	2.30259	5.29	15.4813	41.6	3.7281	13.6	2.61007	83.4	4.42365	13.9	2.63189	44.1	3.78646	31.5	3.44999	26.3	3.26957	296	12.5981	10.3	2.33214	0.46	-0.776529	0.22	-1.51413
737	2020-03-01	2020-03-02	2020-03-02	2020-04-18	0	2020-02-02	1350	1	22023	47	1	0	15	10.64	9.27238	0.71	6.56527	0.39	5.96615	9.53	9.1622	0		0.01	2.30259	5.02	15.4289	39.7	3.68135	13.6	2.61007	80.1	4.38328	13	2.56495	40.2	3.69387	32.3	3.47507	25.9	3.25424	296	12.5981	10.3	2.33214	0.71	-0.34249	0.25	-1.38629
737	2020-03-01	2020-03-02	2020-03-02	2020-04-18	0	2020-02-02	1350	1	22023	47	1	0	16	14.03	9.54895	0.75	6.62007	0.53	6.27288	12.74	9.4525	0		0.01	2.30259	4.93	15.4108	39.4	3.67377	13.2	2.58022	81.5	4.4006	13.1	2.57261	40.2	3.69387	32.6	3.48431	26.6	3.28091	262	12.4761	10.3	2.33214	0.72	-0.328504	0.27	-1.30933
737	2020-03-01	2020-03-02	2020-03-02	2020-04-18	0	2020-02-02	1350	1	22023	47	1	0	17	19.85	9.89596	1.19	7.08171	1.4	7.24423	17.24	9.75499	0		0.02	2.99573	5.45	15.5111	39.5	3.6763	13.2	2.58022	82.2	4.40916	14.2	2.65324	44.8	3.80221	31.7	3.45632	26.1	3.26193	301	12.6149	10.3	2.33214	1.18	0.165514	0.69	-0.371064
737	2020-03-01	2020-03-02	2020-03-02	2020-04-18	0	2020-02-02	1350	1	22023	47	1	0	18	31.5	10.3577	1.88	7.53903	1.35	7.20786	28.17	10.246	0.03	3.4012	0.07	4.2485	5.15	15.4545	40.9	3.71113	13.6	2.61007	83.1	4.42005	13.5	2.60269	42.8	3.75654	31.5	3.44999	26.2	3.26576	243	12.4008	10.7	2.37024	1.47	0.385262	0.94	-0.0618754
737	2020-03-01	2020-03-02	2020-03-02	2020-04-18	0	2020-02-02	1350	1	22023	47	1	0	19	18.78	9.84055	1.07	6.97541	0.68	6.52209	16.99	9.74038	0.02	2.99573	0.02	2.99573	4.83	15.3904	43	3.7612	13.9	2.63189	84.1	4.43201	12.7	2.5416	40.6	3.70377	31.3	3.44362	26.3	3.26957	117	11.6699	11.3	2.4248	0.88	-0.127833	0.52	-0.653926
737	2020-03-01	2020-03-02	2020-03-02	2020-04-18	0	2020-02-02	1350	1	22023	47	1	0	20	12.29	9.41654	1.21	7.09838	0.68	6.52209	10.36	9.24571	0.03	3.4012	0.01	2.30259	4.69	15.3609	41.7	3.7305	14.1	2.64617	81.7	4.40305	12.1	2.49321	38.3	3.64545	31.6	3.45316	25.8	3.25038	120	11.6952	11.2	2.41591
737	2020-03-01	2020-03-02	2020-03-02	2020-04-18	0	2020-02-02	1350	1	22023	47	1	0	21	14.07	9.5518	1.87	7.53369	0.84	6.7334	11.33	9.33521	0.02	2.99573	0.01	2.30259	4.79	15.382	41	3.71357	13.9	2.63189	80	4.38203	12.3	2.5096	38.3	3.64545	32.1	3.46886	25.7	3.24649	94	11.4511	11.6	2.451	1.73	0.548121	1.2	0.182322
741	2020-02-29	2020-03-02	2020-03-02	2020-03-09	0	2020-03-02	139	2	21983	7	2	0	0
741	2020-02-29	2020-03-02	2020-03-02	2020-03-09	0	2020-03-02	139	2	21983	7	2	0	1
741	2020-02-29	2020-03-02	2020-03-02	2020-03-09	0	2020-03-02	139	2	21983	7	2	0	2	2.67	7.88983	1.4	7.24423	0.4	5.99146	0.82	6.7093	0.02	2.99573	0.03	3.4012	4.31	15.2765	41.8	3.7329	12.3	2.5096	91.9	4.5207	13.1	2.57261	39.6	3.67883	33.1	3.49953	30.4	3.41444	175	12.0725	10.9	2.38876	0.35	-1.04982	0
741	2020-02-29	2020-03-02	2020-03-02	2020-03-09	0	2020-03-02	139	2	21983	7	2	0	3
741	2020-02-29	2020-03-02	2020-03-02	2020-03-09	0	2020-03-02	139	2	21983	7	2	0	4	3.51	8.16337	1.95	7.57559	0.28	5.63479	1.24	7.12287	0.02	2.99573	0.02	2.99573	4.27	15.2671	41.2	3.71844	12.3	2.5096	91.3	4.51415	13	2.56495	39	3.66356	33.3	3.50556	30.4	3.41444	186	12.1335	10.7	2.37024
741	2020-02-29	2020-03-02	2020-03-02	2020-03-09	0	2020-03-02	139	2	21983	7	2	0	5
741	2020-02-29	2020-03-02	2020-03-02	2020-03-09	0	2020-03-02	139	2	21983	7	2	0	6
741	2020-02-29	2020-03-02	2020-03-02	2020-03-09	0	2020-03-02	139	2	21983	7	2	0	7	4.21	8.34522	2.24	7.71423	0.37	5.9135	1.53	7.33302	0.04	3.68888	0.03	3.4012	4.44	15.3062	38.7	3.65584	11.7	2.45959	90.5	4.50535	13.3	2.58776	40.2	3.69387	33.1	3.49953	30	3.4012	198	12.196	10.5	2.35137
741	2020-02-29	2020-03-02	2020-03-02	2020-03-09	0	2020-03-02	139	2	21983	7	2	0	8
741	2020-02-29	2020-03-02	2020-03-02	2020-03-09	0	2020-03-02	139	2	21983	7	2	0	9	4.38	8.3848	2.24	7.71423	0.29	5.66988	1.75	7.46737	0.07	4.2485	0.03	3.4012	4.51	15.3218	38.1	3.64021	11.7	2.45959	89.1	4.48976	13.7	2.6174	40.2	3.69387	34.1	3.5293	30.4	3.41444	216	12.283	10.5	2.35137
741	2020-02-29	2020-03-02	2020-03-02	2020-03-09	0	2020-03-02	139	2	21983	7	2	0	10
741	2020-02-29	2020-03-02	2020-03-02	2020-03-09	0	2020-03-02	139	2	21983	7	2	0	11
741	2020-02-29	2020-03-02	2020-03-02	2020-03-09	0	2020-03-02	139	2	21983	7	2	0	12
741	2020-02-29	2020-03-02	2020-03-02	2020-03-09	0	2020-03-02	139	2	21983	7	2	0	13
741	2020-02-29	2020-03-02	2020-03-02	2020-03-09	0	2020-03-02	139	2	21983	7	2	0	14
741	2020-02-29	2020-03-02	2020-03-02	2020-03-09	0	2020-03-02	139	2	21983	7	2	0	15
741	2020-02-29	2020-03-02	2020-03-02	2020-03-09	0	2020-03-02	139	2	21983	7	2	0	16
741	2020-02-29	2020-03-02	2020-03-02	2020-03-09	0	2020-03-02	139	2	21983	7	2	0	17
741	2020-02-29	2020-03-02	2020-03-02	2020-03-09	0	2020-03-02	139	2	21983	7	2	0	18
741	2020-02-29	2020-03-02	2020-03-02	2020-03-09	0	2020-03-02	139	2	21983	7	2	0	19
741	2020-02-29	2020-03-02	2020-03-02	2020-03-09	0	2020-03-02	139	2	21983	7	2	0	20
741	2020-02-29	2020-03-02	2020-03-02	2020-03-09	0	2020-03-02	139	2	21983	7	2	0	21
747	2020-02-25	2020-03-02	2020-03-02	2020-03-09	0	2020-03-02	109	2	21982	7	6	0	0
747	2020-02-25	2020-03-02	2020-03-02	2020-03-09	0	2020-03-02	109	2	21982	7	6	0	1
747	2020-02-25	2020-03-02	2020-03-02	2020-03-09	0	2020-03-02	109	2	21982	7	6	0	2
747	2020-02-25	2020-03-02	2020-03-02	2020-03-09	0	2020-03-02	109	2	21982	7	6	0	3
747	2020-02-25	2020-03-02	2020-03-02	2020-03-09	0	2020-03-02	109	2	21982	7	6	0	4
747	2020-02-25	2020-03-02	2020-03-02	2020-03-09	0	2020-03-02	109	2	21982	7	6	0	5
747	2020-02-25	2020-03-02	2020-03-02	2020-03-09	0	2020-03-02	109	2	21982	7	6	0	6	2.49	7.82004	0.78	6.65929	0.17	5.1358	1.54	7.33954	0		0		3.74	15.1346	44.1	3.78646	13.1	2.57261	92	4.52179	11.5	2.44235	34.4	3.53806	33.4	3.50856	30.7	3.42426	186	12.1335	9.6	2.26176	0.6	-0.510826	0.18	-1.7148
747	2020-02-25	2020-03-02	2020-03-02	2020-03-09	0	2020-03-02	109	2	21982	7	6	0	7
747	2020-02-25	2020-03-02	2020-03-02	2020-03-09	0	2020-03-02	109	2	21982	7	6	0	8	4.32	8.37101	1.02	6.92756	0.2	5.29832	3.09	8.03593	0		0.01	2.30259	3.83	15.1584	45.6	3.81991	13.2	2.58022	93.5	4.53796	11.9	2.47654	35.8	3.57795	33.2	3.50255	31.1	3.43721	228	12.3371	10.4	2.34181	1	0	0.33	-1.10866
747	2020-02-25	2020-03-02	2020-03-02	2020-03-09	0	2020-03-02	109	2	21982	7	6	0	9
747	2020-02-25	2020-03-02	2020-03-02	2020-03-09	0	2020-03-02	109	2	21982	7	6	0	10
747	2020-02-25	2020-03-02	2020-03-02	2020-03-09	0	2020-03-02	109	2	21982	7	6	0	11
747	2020-02-25	2020-03-02	2020-03-02	2020-03-09	0	2020-03-02	109	2	21982	7	6	0	12	4.31	8.36869	1.34	7.20043	0.52	6.25383	2.32	7.74932	0.11	4.70048	0.02	2.99573	4.03	15.2093	46.4	3.8373	13.6	2.61007	92.1	4.52287	12.1	2.49321	37.1	3.61362	32.6	3.48431	30	3.4012	445	13.0058	9.6	2.26176
747	2020-02-25	2020-03-02	2020-03-02	2020-03-09	0	2020-03-02	109	2	21982	7	6	0	13
747	2020-02-25	2020-03-02	2020-03-02	2020-03-09	0	2020-03-02	109	2	21982	7	6	0	14
747	2020-02-25	2020-03-02	2020-03-02	2020-03-09	0	2020-03-02	109	2	21982	7	6	0	15
747	2020-02-25	2020-03-02	2020-03-02	2020-03-09	0	2020-03-02	109	2	21982	7	6	0	16
747	2020-02-25	2020-03-02	2020-03-02	2020-03-09	0	2020-03-02	109	2	21982	7	6	0	17
747	2020-02-25	2020-03-02	2020-03-02	2020-03-09	0	2020-03-02	109	2	21982	7	6	0	18
747	2020-02-25	2020-03-02	2020-03-02	2020-03-09	0	2020-03-02	109	2	21982	7	6	0	19
747	2020-02-25	2020-03-02	2020-03-02	2020-03-09	0	2020-03-02	109	2	21982	7	6	0	20
747	2020-02-25	2020-03-02	2020-03-02	2020-03-09	0	2020-03-02	109	2	21982	7	6	0	21
748	2020-02-23	2020-03-02	2020-03-02	2020-04-27	0	2020-03-02	2168	1	22030	56	8	0	0
748	2020-02-23	2020-03-02	2020-03-02	2020-04-27	0	2020-03-02	2168	1	22030	56	8	0	1
748	2020-02-23	2020-03-02	2020-03-02	2020-04-27	0	2020-03-02	2168	1	22030	56	8	0	2
748	2020-02-23	2020-03-02	2020-03-02	2020-04-27	0	2020-03-02	2168	1	22030	56	8	0	3
748	2020-02-23	2020-03-02	2020-03-02	2020-04-27	0	2020-03-02	2168	1	22030	56	8	0	4
748	2020-02-23	2020-03-02	2020-03-02	2020-04-27	0	2020-03-02	2168	1	22030	56	8	0	5
748	2020-02-23	2020-03-02	2020-03-02	2020-04-27	0	2020-03-02	2168	1	22030	56	8	0	6
748	2020-02-23	2020-03-02	2020-03-02	2020-04-27	0	2020-03-02	2168	1	22030	56	8	0	7
748	2020-02-23	2020-03-02	2020-03-02	2020-04-27	0	2020-03-02	2168	1	22030	56	8	0	8	2.67	7.88983	0.59	6.38012	0.23	5.43808	1.85	7.52294	0		0		5.65	15.5472	36.3	3.59182	11.9	2.47654	83	4.41884	16	2.77259	46.9	3.84802	34.1	3.5293	28.3	3.34286	97	11.4825	11.3	2.4248	0.62	-0.478036	0.2	-1.60944
748	2020-02-23	2020-03-02	2020-03-02	2020-04-27	0	2020-03-02	2168	1	22030	56	8	0	9	3.5	8.16052	1.19	7.08171	0.18	5.19296	2.13	7.66388	0		0		5.61	15.5401	36.9	3.60821	12.1	2.49321	82.5	4.4128	16	2.77259	46.3	3.83514	34.6	3.54385	28.5	3.3499	112	11.6263	11.4	2.43361	0.62	-0.478036	0.22	-1.51413
748	2020-02-23	2020-03-02	2020-03-02	2020-04-27	0	2020-03-02	2168	1	22030	56	8	0	10	3.52	8.16622	0.8	6.68461	0.16	5.07517	2.56	7.84776	0		0		4.97	15.4189	37.2	3.61631	12.2	2.50144	83.9	4.42963	14	2.63906	41.7	3.7305	33.6	3.51453	28.2	3.33932	123	11.7199	10.8	2.37955
748	2020-02-23	2020-03-02	2020-03-02	2020-04-27	0	2020-03-02	2168	1	22030	56	8	0	11	5.1	8.537	0.79	6.67203	0.12	4.78749	4.19	8.34046	0		0		4.7	15.3631	38.7	3.65584	12.6	2.5337	84	4.43082	13.5	2.60269	39.5	3.6763	34.2	3.53223	28.7	3.3569	155	11.9512	11.1	2.40694	0.88	-0.127833	0.31	-1.17118
748	2020-02-23	2020-03-02	2020-03-02	2020-04-27	0	2020-03-02	2168	1	22030	56	8	0	12	15.33	9.63757	0.48	6.17379	0.36	5.8861	14.47	9.57983	0		0.02	2.99573	5.28	15.4794	37.7	3.62966	12.4	2.5177	83.3	4.42245	15	2.70805	44	3.78419	34.1	3.5293	28.4	3.34639	186	12.1335	10.4	2.34181	0.71	-0.34249	0.37	-0.994252
748	2020-02-23	2020-03-02	2020-03-02	2020-04-27	0	2020-03-02	2168	1	22030	56	8	0	13	13.73	9.52734	0.54	6.29157	0.46	6.13123	12.71	9.45014	0		0.02	2.99573	4.8	15.3841	40.6	3.70377	12.9	2.55723	85.2	4.445	13.7	2.6174	40.9	3.71113	33.5	3.51154	28.5	3.3499	216	12.283	10.6	2.36085	0.55	-0.597837	0.27	-1.30933
748	2020-02-23	2020-03-02	2020-03-02	2020-04-27	0	2020-03-02	2168	1	22030	56	8	0	14	11.98	9.39099	0.5	6.21461	0.5	6.21461	10.97	9.30292	0		0.01	2.30259	4.46	15.3107	44.4	3.79324	13.7	2.6174	87.7	4.47392	12.7	2.5416	39.1	3.66612	32.5	3.48124	28.5	3.3499	318	12.6698	10.2	2.32239	0.53	-0.634878	0.22	-1.51413
748	2020-02-23	2020-03-02	2020-03-02	2020-04-27	0	2020-03-02	2168	1	22030	56	8	0	15	7.82	8.96444	0.68	6.52209	0.46	6.13123	6.65	8.80237	0		0.03	3.4012	4.18	15.2458	46.9	3.84802	13.9	2.63189	90.7	4.50756	12	2.48491	37.9	3.63495	31.7	3.45632	28.7	3.3569	295	12.5947	9.8	2.28238	0.53	-0.634878	0.26	-1.34707
748	2020-02-23	2020-03-02	2020-03-02	2020-04-27	0	2020-03-02	2168	1	22030	56	8	0	16	6.55	8.78722	0.53	6.27288	0.57	6.34564	5.44	8.60153	0		0.01	2.30259	4	15.2018	43.8	3.77963	13.2	2.58022	90.5	4.50535	11.4	2.43361	36.2	3.58906	31.5	3.44999	28.5	3.3499	246	12.4131	9.6	2.26176	0.45	-0.798508	0.18	-1.7148
748	2020-02-23	2020-03-02	2020-03-02	2020-04-27	0	2020-03-02	2168	1	22030	56	8	0	17	5.94	8.68947	0.42	6.04026	0.48	6.17379	5.04	8.52516	0		0		3.95	15.1892	41.6	3.7281	12.8	2.54944	88.9	4.48751	11.4	2.43361	35.1	3.5582	32.5	3.48124	28.9	3.36384	243	12.4008	10.3	2.33214	0.55	-0.597837	0.24	-1.42712
748	2020-02-23	2020-03-02	2020-03-02	2020-04-27	0	2020-03-02	2168	1	22030	56	8	0	18	4.65	8.44462	0.49	6.19441	0.47	6.15273	3.66	8.20522	0		0.03	3.4012	3.97	15.1943	41.1	3.71601	12.4	2.5177	88.9	4.48751	11.5	2.44235	35.3	3.56388	32.6	3.48431	29	3.3673	240	12.3884	10.4	2.34181	0.53	-0.634878	0.18	-1.7148
748	2020-02-23	2020-03-02	2020-03-02	2020-04-27	0	2020-03-02	2168	1	22030	56	8	0	19	8.22	9.01432	0.67	6.50728	0.8	6.68461	6.73	8.81433	0		0.02	2.99573	3.82	15.1558	41.7	3.7305	12.6	2.5337	90.3	4.50314	11.2	2.41591	34.5	3.54096	32.5	3.48124	29.3	3.37759	207	12.2405	10.8	2.37955	0.54	-0.616186	0.2	-1.60944
748	2020-02-23	2020-03-02	2020-03-02	2020-04-27	0	2020-03-02	2168	1	22030	56	8	0	20	8.87	9.09043	0.53	6.27288	0.57	6.34564	7.75	8.95545	0		0.02	2.99573	3.82	15.1558	40.3	3.69635	12.3	2.5096	89.3	4.492	10.9	2.38876	34.1	3.5293	32	3.46574	28.5	3.3499	188	12.1442	10.7	2.37024	0.63	-0.462035	0.24	-1.42712
748	2020-02-23	2020-03-02	2020-03-02	2020-04-27	0	2020-03-02	2168	1	22030	56	8	0	21	20.9	9.9475	0.47	6.15273	1.53	7.33302	18.83	9.84321	0		0.07	4.2485	4.71	15.3652	41.1	3.71601	12.4	2.5177	89.2	4.49088	13.5	2.60269	42	3.73767	32.1	3.46886	28.7	3.3569	264	12.4837	11.4	2.43361	0.58	-0.544727	0.2	-1.60944
764	2020-02-26	2020-03-03	2020-03-03	2020-03-09	0	2020-03-03	115	2	21982	6	6	0	0
764	2020-02-26	2020-03-03	2020-03-03	2020-03-09	0	2020-03-03	115	2	21982	6	6	0	1
764	2020-02-26	2020-03-03	2020-03-03	2020-03-09	0	2020-03-03	115	2	21982	6	6	0	2
764	2020-02-26	2020-03-03	2020-03-03	2020-03-09	0	2020-03-03	115	2	21982	6	6	0	3
764	2020-02-26	2020-03-03	2020-03-03	2020-03-09	0	2020-03-03	115	2	21982	6	6	0	4
764	2020-02-26	2020-03-03	2020-03-03	2020-03-09	0	2020-03-03	115	2	21982	6	6	0	5
764	2020-02-26	2020-03-03	2020-03-03	2020-03-09	0	2020-03-03	115	2	21982	6	6	0	6	10.14	9.22424	1.6	7.37776	0.68	6.52209	7.83	8.96572	0.01	2.30259	0.02	2.99573	3.62	15.102	45	3.80666	13.5	2.60269	90.6	4.50645	10.8	2.37955	32.8	3.49043	32.9	3.49347	29.8	3.39451	304	12.6248	10.2	2.32239	0.48	-0.733969	0.11	-2.20728
764	2020-02-26	2020-03-03	2020-03-03	2020-03-09	0	2020-03-03	115	2	21982	6	6	0	7
764	2020-02-26	2020-03-03	2020-03-03	2020-03-09	0	2020-03-03	115	2	21982	6	6	0	8
764	2020-02-26	2020-03-03	2020-03-03	2020-03-09	0	2020-03-03	115	2	21982	6	6	0	9
764	2020-02-26	2020-03-03	2020-03-03	2020-03-09	0	2020-03-03	115	2	21982	6	6	0	10	8.85	9.08817	1.59	7.37149	0.42	6.04026	6.81	8.82615	0.01	2.30259	0.02	2.99573	3.84	15.161	44.2	3.78872	13.3	2.58776	90.6	4.50645	11.3	2.4248	34.8	3.54962	32.5	3.48124	29.4	3.38099	326	12.6946	10	2.30259
764	2020-02-26	2020-03-03	2020-03-03	2020-03-09	0	2020-03-03	115	2	21982	6	6	0	11	9.11	9.11713	1.43	7.26543	0.62	6.42972	7	8.85366	0.03	3.4012	0.03	3.4012	3.64	15.1075	44.3	3.79099	13.3	2.58776	91.5	4.51634	10.8	2.37955	33.3	3.50556	32.4	3.47816	29.7	3.39115	340	12.7367	9.9	2.29253
764	2020-02-26	2020-03-03	2020-03-03	2020-03-09	0	2020-03-03	115	2	21982	6	6	0	12
764	2020-02-26	2020-03-03	2020-03-03	2020-03-09	0	2020-03-03	115	2	21982	6	6	0	13
764	2020-02-26	2020-03-03	2020-03-03	2020-03-09	0	2020-03-03	115	2	21982	6	6	0	14
764	2020-02-26	2020-03-03	2020-03-03	2020-03-09	0	2020-03-03	115	2	21982	6	6	0	15
764	2020-02-26	2020-03-03	2020-03-03	2020-03-09	0	2020-03-03	115	2	21982	6	6	0	16
764	2020-02-26	2020-03-03	2020-03-03	2020-03-09	0	2020-03-03	115	2	21982	6	6	0	17
764	2020-02-26	2020-03-03	2020-03-03	2020-03-09	0	2020-03-03	115	2	21982	6	6	0	18
764	2020-02-26	2020-03-03	2020-03-03	2020-03-09	0	2020-03-03	115	2	21982	6	6	0	19
764	2020-02-26	2020-03-03	2020-03-03	2020-03-09	0	2020-03-03	115	2	21982	6	6	0	20
764	2020-02-26	2020-03-03	2020-03-03	2020-03-09	0	2020-03-03	115	2	21982	6	6	0	21
768	2020-02-20	2020-03-02	2020-03-03	2020-03-17	0	2020-03-03	383	1	21990	15	11	0	0
768	2020-02-20	2020-03-02	2020-03-03	2020-03-17	0	2020-03-03	383	1	21990	15	11	0	1
768	2020-02-20	2020-03-02	2020-03-03	2020-03-17	0	2020-03-03	383	1	21990	15	11	0	2
768	2020-02-20	2020-03-02	2020-03-03	2020-03-17	0	2020-03-03	383	1	21990	15	11	0	3
768	2020-02-20	2020-03-02	2020-03-03	2020-03-17	0	2020-03-03	383	1	21990	15	11	0	4
768	2020-02-20	2020-03-02	2020-03-03	2020-03-17	0	2020-03-03	383	1	21990	15	11	0	5
768	2020-02-20	2020-03-02	2020-03-03	2020-03-17	0	2020-03-03	383	1	21990	15	11	0	6
768	2020-02-20	2020-03-02	2020-03-03	2020-03-17	0	2020-03-03	383	1	21990	15	11	0	7
768	2020-02-20	2020-03-02	2020-03-03	2020-03-17	0	2020-03-03	383	1	21990	15	11	0	8
768	2020-02-20	2020-03-02	2020-03-03	2020-03-17	0	2020-03-03	383	1	21990	15	11	0	9
768	2020-02-20	2020-03-02	2020-03-03	2020-03-17	0	2020-03-03	383	1	21990	15	11	0	10
768	2020-02-20	2020-03-02	2020-03-03	2020-03-17	0	2020-03-03	383	1	21990	15	11	0	11
768	2020-02-20	2020-03-02	2020-03-03	2020-03-17	0	2020-03-03	383	1	21990	15	11	0	12	9.64	9.17368	0.44	6.08678	0.23	5.43808	8.96	9.10053	0		0.01	2.30259	5.03	15.4309	39.8	3.68387	12.1	2.49321	88.9	4.48751	15.7	2.75366	44.7	3.79997	35.1	3.5582	31.2	3.44042	151	11.925	10.4	2.34181	1.06	0.0582689	0.41	-0.891598
768	2020-02-20	2020-03-02	2020-03-03	2020-03-17	0	2020-03-03	383	1	21990	15	11	0	13	7.48	8.91999	1.03	6.93731	0.15	5.01063	6.24	8.73874	0.04	3.68888	0.02	2.99573	4.71	15.3652	40.9	3.71113	12	2.48491	91.1	4.51196	14.7	2.68785	42.9	3.75887	34.3	3.53514	31.2	3.44042	178	12.0895	10.1	2.31254	1.31	0.270027	0.52	-0.653926
768	2020-02-20	2020-03-02	2020-03-03	2020-03-17	0	2020-03-03	383	1	21990	15	11	0	14	5.34	8.58298	0.59	6.38012	0.14	4.94164	4.61	8.43598	0		0		4.79	15.382	39.7	3.68135	12	2.48491	89.1	4.48976	14.7	2.68785	42.7	3.7542	34.4	3.53806	30.7	3.42426	220	12.3014	9.7	2.27213	1.91	0.647103	0.71	-0.34249
768	2020-02-20	2020-03-02	2020-03-03	2020-03-17	0	2020-03-03	383	1	21990	15	11	0	15	10.2	9.23014	1	6.90775	0.27	5.59842	8.91	9.09493	0		0.02	2.99573	4.75	15.3737	38.9	3.66099	11.9	2.47654	89.3	4.492	14.6	2.68102	42.4	3.74715	34.4	3.53806	30.7	3.42426	292	12.5845	9.8	2.28238	2.01	0.698135	0.86	-0.150823
768	2020-02-20	2020-03-02	2020-03-03	2020-03-17	0	2020-03-03	383	1	21990	15	11	0	16	7.5	8.92266	0.56	6.32794	0.31	5.73657	6.62	8.79785	0		0.01	2.30259	4.56	15.3328	38.8	3.65842	12	2.48491	87.7	4.47392	13.9	2.63189	40	3.68888	34.8	3.54962	30.5	3.41773	265	12.4875	9.8	2.28238	1.34	0.29267	0.57	-0.562119
768	2020-02-20	2020-03-02	2020-03-03	2020-03-17	0	2020-03-03	383	1	21990	15	11	0	17
768	2020-02-20	2020-03-02	2020-03-03	2020-03-17	0	2020-03-03	383	1	21990	15	11	0	18	7.65	8.94246	0.61	6.41346	0.28	5.63479	6.75	8.8173	0		0.01	2.30259	4.57	15.335	37.3	3.61899	11.8	2.4681	86	4.45435	14.4	2.66723	39.3	3.67123	36.6	3.60005	31.5	3.44999	279	12.539	9.6	2.26176	1.35	0.300105	0.54	-0.616186
768	2020-02-20	2020-03-02	2020-03-03	2020-03-17	0	2020-03-03	383	1	21990	15	11	0	19	9.74	9.184	0.51	6.23441	0.3	5.70378	8.91	9.09493	0		0.02	2.99573	4.84	15.3924	38.7	3.65584	11.9	2.47654	87.2	4.4682	14.8	2.69463	42.2	3.74242	35.1	3.5582	30.6	3.421	359	12.7911	9.7	2.27213	1.46	0.378436	0.6	-0.510826
768	2020-02-20	2020-03-02	2020-03-03	2020-03-17	0	2020-03-03	383	1	21990	15	11	0	20
768	2020-02-20	2020-03-02	2020-03-03	2020-03-17	0	2020-03-03	383	1	21990	15	11	0	21
769	2020-02-24	2020-03-03	2020-03-03	2020-03-14	0	2020-03-03	208	1	21986	11	8	0	0
769	2020-02-24	2020-03-03	2020-03-03	2020-03-14	0	2020-03-03	208	1	21986	11	8	0	1
769	2020-02-24	2020-03-03	2020-03-03	2020-03-14	0	2020-03-03	208	1	21986	11	8	0	2
769	2020-02-24	2020-03-03	2020-03-03	2020-03-14	0	2020-03-03	208	1	21986	11	8	0	3
769	2020-02-24	2020-03-03	2020-03-03	2020-03-14	0	2020-03-03	208	1	21986	11	8	0	4
769	2020-02-24	2020-03-03	2020-03-03	2020-03-14	0	2020-03-03	208	1	21986	11	8	0	5
769	2020-02-24	2020-03-03	2020-03-03	2020-03-14	0	2020-03-03	208	1	21986	11	8	0	6
769	2020-02-24	2020-03-03	2020-03-03	2020-03-14	0	2020-03-03	208	1	21986	11	8	0	7
769	2020-02-24	2020-03-03	2020-03-03	2020-03-14	0	2020-03-03	208	1	21986	11	8	0	8	8.71	9.07223	1.02	6.92756	1.04	6.94698	6.63	8.79936	0		0.02	2.99573	6.01	15.6089	42.7	3.7542	12.5	2.52573	92.5	4.52721	19.4	2.96527	55.6	4.01818	34.9	3.55249	32.3	3.47507	155	11.9512	10.9	2.38876	1.04	0.0392207	0.28	-1.27297
769	2020-02-24	2020-03-03	2020-03-03	2020-03-14	0	2020-03-03	208	1	21986	11	8	0	9	8.96	9.10053	0.97	6.8773	1.1	7.00307	6.87	8.83492	0		0.02	2.99573	5.59	15.5365	42.2	3.74242	12.5	2.52573	91.2	4.51305	17.8	2.8792	51	3.93183	34.9	3.55249	31.8	3.45947	151	11.925	11	2.3979	0.91	-0.0943107	0.28	-1.27297
769	2020-02-24	2020-03-03	2020-03-03	2020-03-14	0	2020-03-03	208	1	21986	11	8	0	10
769	2020-02-24	2020-03-03	2020-03-03	2020-03-14	0	2020-03-03	208	1	21986	11	8	0	11
769	2020-02-24	2020-03-03	2020-03-03	2020-03-14	0	2020-03-03	208	1	21986	11	8	0	12	6.67	8.80537	1.92	7.56008	0.68	6.52209	4.03	8.30152	0.01	2.30259	0.03	3.4012	5.67	15.5507	42.2	3.74242	12.5	2.52573	91.5	4.51634	17.6	2.8679	51.9	3.94932	33.9	3.52341	31	3.43399	214	12.2737	10.6	2.36085
769	2020-02-24	2020-03-03	2020-03-03	2020-03-14	0	2020-03-03	208	1	21986	11	8	0	13
769	2020-02-24	2020-03-03	2020-03-03	2020-03-14	0	2020-03-03	208	1	21986	11	8	0	14
769	2020-02-24	2020-03-03	2020-03-03	2020-03-14	0	2020-03-03	208	1	21986	11	8	0	15	6.74	8.81582	2.2	7.69621	0.42	6.04026	4.09	8.3163	0		0.03	3.4012	5.29	15.4813	41.7	3.7305	12.4	2.5177	91.5	4.51634	16.6	2.8094	48.4	3.8795	34.3	3.53514	31.4	3.44681	242	12.3967	10.1	2.31254	0.9	-0.10536	0.28	-1.27297
769	2020-02-24	2020-03-03	2020-03-03	2020-03-14	0	2020-03-03	208	1	21986	11	8	0	16
769	2020-02-24	2020-03-03	2020-03-03	2020-03-14	0	2020-03-03	208	1	21986	11	8	0	17	8.38	9.0336	2.46	7.80792	0.6	6.39693	5.27	8.56979	0		0.05	3.91202	5.11	15.4467	41.9	3.73529	12.3	2.5096	91.8	4.51961	16.4	2.79728	46.9	3.84802	35	3.55535	32.1	3.46886	265	12.4875	10.2	2.32239	0.98	-0.0202027	0.27	-1.30933
769	2020-02-24	2020-03-03	2020-03-03	2020-03-14	0	2020-03-03	208	1	21986	11	8	0	18
769	2020-02-24	2020-03-03	2020-03-03	2020-03-14	0	2020-03-03	208	1	21986	11	8	0	19
769	2020-02-24	2020-03-03	2020-03-03	2020-03-14	0	2020-03-03	208	1	21986	11	8	0	20
769	2020-02-24	2020-03-03	2020-03-03	2020-03-14	0	2020-03-03	208	1	21986	11	8	0	21
770	2020-02-26	2020-03-02	2020-03-02	2020-03-09	0	2020-03-01	71	1	21983	7	5	0	0
770	2020-02-26	2020-03-02	2020-03-02	2020-03-09	0	2020-03-01	71	1	21983	7	5	0	1
770	2020-02-26	2020-03-02	2020-03-02	2020-03-09	0	2020-03-01	71	1	21983	7	5	0	2
770	2020-02-26	2020-03-02	2020-03-02	2020-03-09	0	2020-03-01	71	1	21983	7	5	0	3
770	2020-02-26	2020-03-02	2020-03-02	2020-03-09	0	2020-03-01	71	1	21983	7	5	0	4
770	2020-02-26	2020-03-02	2020-03-02	2020-03-09	0	2020-03-01	71	1	21983	7	5	0	5	4.77	8.4701	1.46	7.28619	0.28	5.63479	3.02	8.01301	0		0.01	2.30259	5.02	15.4289	37.7	3.62966	11.9	2.47654	86.1	4.45551	14.7	2.68785	43.2	3.76584	34	3.52636	29.3	3.37759	133	11.7981	10.2	2.32239	0.45	-0.798508	0.17	-1.77196
770	2020-02-26	2020-03-02	2020-03-02	2020-03-09	0	2020-03-01	71	1	21983	7	5	0	6
770	2020-02-26	2020-03-02	2020-03-02	2020-03-09	0	2020-03-01	71	1	21983	7	5	0	7
770	2020-02-26	2020-03-02	2020-03-02	2020-03-09	0	2020-03-01	71	1	21983	7	5	0	8
770	2020-02-26	2020-03-02	2020-03-02	2020-03-09	0	2020-03-01	71	1	21983	7	5	0	9
770	2020-02-26	2020-03-02	2020-03-02	2020-03-09	0	2020-03-01	71	1	21983	7	5	0	10
770	2020-02-26	2020-03-02	2020-03-02	2020-03-09	0	2020-03-01	71	1	21983	7	5	0	11
770	2020-02-26	2020-03-02	2020-03-02	2020-03-09	0	2020-03-01	71	1	21983	7	5	0	12	6.42	8.76717	1.63	7.39633	0.62	6.42972	3.95	8.28147	0.18	5.19296	0.04	3.68888	4.96	15.4169	39.3	3.67123	12.2	2.50144	86.9	4.46476	14.3	2.66026	43.1	3.76352	33.2	3.50255	28.8	3.36037	419	12.9456	9.3	2.23001
770	2020-02-26	2020-03-02	2020-03-02	2020-03-09	0	2020-03-01	71	1	21983	7	5	0	13
770	2020-02-26	2020-03-02	2020-03-02	2020-03-09	0	2020-03-01	71	1	21983	7	5	0	14
770	2020-02-26	2020-03-02	2020-03-02	2020-03-09	0	2020-03-01	71	1	21983	7	5	0	15
770	2020-02-26	2020-03-02	2020-03-02	2020-03-09	0	2020-03-01	71	1	21983	7	5	0	16
770	2020-02-26	2020-03-02	2020-03-02	2020-03-09	0	2020-03-01	71	1	21983	7	5	0	17
770	2020-02-26	2020-03-02	2020-03-02	2020-03-09	0	2020-03-01	71	1	21983	7	5	0	18
770	2020-02-26	2020-03-02	2020-03-02	2020-03-09	0	2020-03-01	71	1	21983	7	5	0	19
770	2020-02-26	2020-03-02	2020-03-02	2020-03-09	0	2020-03-01	71	1	21983	7	5	0	20
770	2020-02-26	2020-03-02	2020-03-02	2020-03-09	0	2020-03-01	71	1	21983	7	5	0	21
771		2020-03-03	2020-03-03	2020-03-09	0	2020-03-03	95	2	21983	6		1	0
771		2020-03-03	2020-03-03	2020-03-09	0	2020-03-03	95	2	21983	6		1	1
771		2020-03-03	2020-03-03	2020-03-09	0	2020-03-03	95	2	21983	6		1	2
771		2020-03-03	2020-03-03	2020-03-09	0	2020-03-03	95	2	21983	6		1	3
771		2020-03-03	2020-03-03	2020-03-09	0	2020-03-03	95	2	21983	6		1	4
771		2020-03-03	2020-03-03	2020-03-09	0	2020-03-03	95	2	21983	6		1	5
771		2020-03-03	2020-03-03	2020-03-09	0	2020-03-03	95	2	21983	6		1	6
771		2020-03-03	2020-03-03	2020-03-09	0	2020-03-03	95	2	21983	6		1	7
771		2020-03-03	2020-03-03	2020-03-09	0	2020-03-03	95	2	21983	6		1	8
771		2020-03-03	2020-03-03	2020-03-09	0	2020-03-03	95	2	21983	6		1	9
771		2020-03-03	2020-03-03	2020-03-09	0	2020-03-03	95	2	21983	6		1	10
771		2020-03-03	2020-03-03	2020-03-09	0	2020-03-03	95	2	21983	6		1	11
771		2020-03-03	2020-03-03	2020-03-09	0	2020-03-03	95	2	21983	6		1	12
771		2020-03-03	2020-03-03	2020-03-09	0	2020-03-03	95	2	21983	6		1	13
771		2020-03-03	2020-03-03	2020-03-09	0	2020-03-03	95	2	21983	6		1	14
771		2020-03-03	2020-03-03	2020-03-09	0	2020-03-03	95	2	21983	6		1	15
771		2020-03-03	2020-03-03	2020-03-09	0	2020-03-03	95	2	21983	6		1	16
771		2020-03-03	2020-03-03	2020-03-09	0	2020-03-03	95	2	21983	6		1	17
771		2020-03-03	2020-03-03	2020-03-09	0	2020-03-03	95	2	21983	6		1	18
771		2020-03-03	2020-03-03	2020-03-09	0	2020-03-03	95	2	21983	6		1	19
771		2020-03-03	2020-03-03	2020-03-09	0	2020-03-03	95	2	21983	6		1	20
771		2020-03-03	2020-03-03	2020-03-09	0	2020-03-03	95	2	21983	6		1	21
780	2020-02-29	2020-03-03	2020-03-03	2020-03-09	0	2020-03-02	113	1	21979	6	3	0	0
780	2020-02-29	2020-03-03	2020-03-03	2020-03-09	0	2020-03-02	113	1	21979	6	3	0	1
780	2020-02-29	2020-03-03	2020-03-03	2020-03-09	0	2020-03-02	113	1	21979	6	3	0	2
780	2020-02-29	2020-03-03	2020-03-03	2020-03-09	0	2020-03-02	113	1	21979	6	3	0	3	4.66	8.44677	1.34	7.20043	0.69	6.53669	2.51	7.82804	0.1	4.60517	0.02	2.99573	4.94	15.4129	37.3	3.61899	11.5	2.44235	89.5	4.49424	15	2.70805	44.2	3.78872	33.9	3.52341	30.4	3.41444	148	11.905	10.2	2.32239	0.6	-0.510826	0.2	-1.60944
780	2020-02-29	2020-03-03	2020-03-03	2020-03-09	0	2020-03-02	113	1	21979	6	3	0	4
780	2020-02-29	2020-03-03	2020-03-03	2020-03-09	0	2020-03-02	113	1	21979	6	3	0	5	4.35	8.37793	1.66	7.41457	0.54	6.29157	2.06	7.63046	0.06	4.09434	0.03	3.4012	5.36	15.4945	37	3.61092	11.5	2.44235	89	4.48864	16.3	2.79116	47.7	3.86493	34.2	3.53223	30.4	3.41444	147	11.8982	10.8	2.37955	1.09	0.0861777	0.37	-0.994252
780	2020-02-29	2020-03-03	2020-03-03	2020-03-09	0	2020-03-02	113	1	21979	6	3	0	6
780	2020-02-29	2020-03-03	2020-03-03	2020-03-09	0	2020-03-02	113	1	21979	6	3	0	7
780	2020-02-29	2020-03-03	2020-03-03	2020-03-09	0	2020-03-02	113	1	21979	6	3	0	8
780	2020-02-29	2020-03-03	2020-03-03	2020-03-09	0	2020-03-02	113	1	21979	6	3	0	9
780	2020-02-29	2020-03-03	2020-03-03	2020-03-09	0	2020-03-02	113	1	21979	6	3	0	10
780	2020-02-29	2020-03-03	2020-03-03	2020-03-09	0	2020-03-02	113	1	21979	6	3	0	11
780	2020-02-29	2020-03-03	2020-03-03	2020-03-09	0	2020-03-02	113	1	21979	6	3	0	12
780	2020-02-29	2020-03-03	2020-03-03	2020-03-09	0	2020-03-02	113	1	21979	6	3	0	13
780	2020-02-29	2020-03-03	2020-03-03	2020-03-09	0	2020-03-02	113	1	21979	6	3	0	14
780	2020-02-29	2020-03-03	2020-03-03	2020-03-09	0	2020-03-02	113	1	21979	6	3	0	15
780	2020-02-29	2020-03-03	2020-03-03	2020-03-09	0	2020-03-02	113	1	21979	6	3	0	16
780	2020-02-29	2020-03-03	2020-03-03	2020-03-09	0	2020-03-02	113	1	21979	6	3	0	17
780	2020-02-29	2020-03-03	2020-03-03	2020-03-09	0	2020-03-02	113	1	21979	6	3	0	18
780	2020-02-29	2020-03-03	2020-03-03	2020-03-09	0	2020-03-02	113	1	21979	6	3	0	19
780	2020-02-29	2020-03-03	2020-03-03	2020-03-09	0	2020-03-02	113	1	21979	6	3	0	20
780	2020-02-29	2020-03-03	2020-03-03	2020-03-09	0	2020-03-02	113	1	21979	6	3	0	21
782	2020-02-26	2020-03-03	2020-03-03	2020-03-05	0	2020-03-03	38	1	21977	2	6	0	0
782	2020-02-26	2020-03-03	2020-03-03	2020-03-05	0	2020-03-03	38	1	21977	2	6	0	1
782	2020-02-26	2020-03-03	2020-03-03	2020-03-05	0	2020-03-03	38	1	21977	2	6	0	2
782	2020-02-26	2020-03-03	2020-03-03	2020-03-05	0	2020-03-03	38	1	21977	2	6	0	3
782	2020-02-26	2020-03-03	2020-03-03	2020-03-05	0	2020-03-03	38	1	21977	2	6	0	4
782	2020-02-26	2020-03-03	2020-03-03	2020-03-05	0	2020-03-03	38	1	21977	2	6	0	5
782	2020-02-26	2020-03-03	2020-03-03	2020-03-05	0	2020-03-03	38	1	21977	2	6	0	6	10.57	9.26577	1.45	7.27932	0.76	6.63332	8.24	9.01676	0.09	4.49981	0.03	3.4012	5.43	15.5075	39.3	3.67123	12.7	2.5416	85.3	4.44618	15.8	2.76001	46.3	3.83514	34.1	3.5293	29.1	3.37074	288	12.5707	9.6	2.26176	0.33	-1.10866	0.12	-2.12026
782	2020-02-26	2020-03-03	2020-03-03	2020-03-05	0	2020-03-03	38	1	21977	2	6	0	7
782	2020-02-26	2020-03-03	2020-03-03	2020-03-05	0	2020-03-03	38	1	21977	2	6	0	8
782	2020-02-26	2020-03-03	2020-03-03	2020-03-05	0	2020-03-03	38	1	21977	2	6	0	9
782	2020-02-26	2020-03-03	2020-03-03	2020-03-05	0	2020-03-03	38	1	21977	2	6	0	10
782	2020-02-26	2020-03-03	2020-03-03	2020-03-05	0	2020-03-03	38	1	21977	2	6	0	11
782	2020-02-26	2020-03-03	2020-03-03	2020-03-05	0	2020-03-03	38	1	21977	2	6	0	12
782	2020-02-26	2020-03-03	2020-03-03	2020-03-05	0	2020-03-03	38	1	21977	2	6	0	13
782	2020-02-26	2020-03-03	2020-03-03	2020-03-05	0	2020-03-03	38	1	21977	2	6	0	14
782	2020-02-26	2020-03-03	2020-03-03	2020-03-05	0	2020-03-03	38	1	21977	2	6	0	15
782	2020-02-26	2020-03-03	2020-03-03	2020-03-05	0	2020-03-03	38	1	21977	2	6	0	16
782	2020-02-26	2020-03-03	2020-03-03	2020-03-05	0	2020-03-03	38	1	21977	2	6	0	17
782	2020-02-26	2020-03-03	2020-03-03	2020-03-05	0	2020-03-03	38	1	21977	2	6	0	18
782	2020-02-26	2020-03-03	2020-03-03	2020-03-05	0	2020-03-03	38	1	21977	2	6	0	19
782	2020-02-26	2020-03-03	2020-03-03	2020-03-05	0	2020-03-03	38	1	21977	2	6	0	20
782	2020-02-26	2020-03-03	2020-03-03	2020-03-05	0	2020-03-03	38	1	21977	2	6	0	21
785	2020-02-22	2020-03-03	2020-03-05	2020-03-07	0	2020-03-02	13	2	21979	4	10	0	0
785	2020-02-22	2020-03-03	2020-03-05	2020-03-07	0	2020-03-02	13	2	21979	4	10	0	1
785	2020-02-22	2020-03-03	2020-03-05	2020-03-07	0	2020-03-02	13	2	21979	4	10	0	2
785	2020-02-22	2020-03-03	2020-03-05	2020-03-07	0	2020-03-02	13	2	21979	4	10	0	3
785	2020-02-22	2020-03-03	2020-03-05	2020-03-07	0	2020-03-02	13	2	21979	4	10	0	4
785	2020-02-22	2020-03-03	2020-03-05	2020-03-07	0	2020-03-02	13	2	21979	4	10	0	5
785	2020-02-22	2020-03-03	2020-03-05	2020-03-07	0	2020-03-02	13	2	21979	4	10	0	6
785	2020-02-22	2020-03-03	2020-03-05	2020-03-07	0	2020-03-02	13	2	21979	4	10	0	7
785	2020-02-22	2020-03-03	2020-03-05	2020-03-07	0	2020-03-02	13	2	21979	4	10	0	8
785	2020-02-22	2020-03-03	2020-03-05	2020-03-07	0	2020-03-02	13	2	21979	4	10	0	9
785	2020-02-22	2020-03-03	2020-03-05	2020-03-07	0	2020-03-02	13	2	21979	4	10	0	10
785	2020-02-22	2020-03-03	2020-03-05	2020-03-07	0	2020-03-02	13	2	21979	4	10	0	11
785	2020-02-22	2020-03-03	2020-03-05	2020-03-07	0	2020-03-02	13	2	21979	4	10	0	12																																	0.83	-0.18633	0.25	-1.38629
785	2020-02-22	2020-03-03	2020-03-05	2020-03-07	0	2020-03-02	13	2	21979	4	10	0	13
785	2020-02-22	2020-03-03	2020-03-05	2020-03-07	0	2020-03-02	13	2	21979	4	10	0	14
785	2020-02-22	2020-03-03	2020-03-05	2020-03-07	0	2020-03-02	13	2	21979	4	10	0	15
785	2020-02-22	2020-03-03	2020-03-05	2020-03-07	0	2020-03-02	13	2	21979	4	10	0	16
785	2020-02-22	2020-03-03	2020-03-05	2020-03-07	0	2020-03-02	13	2	21979	4	10	0	17
785	2020-02-22	2020-03-03	2020-03-05	2020-03-07	0	2020-03-02	13	2	21979	4	10	0	18
785	2020-02-22	2020-03-03	2020-03-05	2020-03-07	0	2020-03-02	13	2	21979	4	10	0	19
785	2020-02-22	2020-03-03	2020-03-05	2020-03-07	0	2020-03-02	13	2	21979	4	10	0	20
785	2020-02-22	2020-03-03	2020-03-05	2020-03-07	0	2020-03-02	13	2	21979	4	10	0	21
786	2020-02-27	2020-03-03	2020-03-04	2020-03-07	0	2020-03-03	113	2	21980	4	5	0	0
786	2020-02-27	2020-03-03	2020-03-04	2020-03-07	0	2020-03-03	113	2	21980	4	5	0	1
786	2020-02-27	2020-03-03	2020-03-04	2020-03-07	0	2020-03-03	113	2	21980	4	5	0	2
786	2020-02-27	2020-03-03	2020-03-04	2020-03-07	0	2020-03-03	113	2	21980	4	5	0	3
786	2020-02-27	2020-03-03	2020-03-04	2020-03-07	0	2020-03-03	113	2	21980	4	5	0	4
786	2020-02-27	2020-03-03	2020-03-04	2020-03-07	0	2020-03-03	113	2	21980	4	5	0	5
786	2020-02-27	2020-03-03	2020-03-04	2020-03-07	0	2020-03-03	113	2	21980	4	5	0	6	6.46	8.77338	1.01	6.91771	0.34	5.82895	5.1	8.537	0		0.01	2.30259	4.46	15.3107	41.1	3.71601	12.8	2.54944	87.7	4.47392	13.2	2.58022	39.1	3.66612	33.8	3.52046	29.6	3.38777	185	12.1281	10.9	2.38876	0.51	-0.673345	0.17	-1.77196
786	2020-02-27	2020-03-03	2020-03-04	2020-03-07	0	2020-03-03	113	2	21980	4	5	0	7	5	8.51719	0.77	6.64639	0.12	4.78749	4.11	8.32118	0		0		4.5	15.3196	41.8	3.7329	12.8	2.54944	88	4.47734	12.9	2.55723	39.6	3.67883	32.6	3.48431	28.7	3.3569	247	12.4171	10.5	2.35137	1.02	0.0198026	0.35	-1.04982
786	2020-02-27	2020-03-03	2020-03-04	2020-03-07	0	2020-03-03	113	2	21980	4	5	0	8	8.53	9.05134	1.04	6.94698	0.63	6.44572	6.85	8.832	0		0.01	2.30259	4.3	15.2741	41.6	3.7281	12.9	2.55723	87.7	4.47392	12.6	2.5337	37.7	3.62966	33.4	3.50856	29.3	3.37759	291	12.5811	10.5	2.35137	1.06	0.0582689	0.37	-0.994252
786	2020-02-27	2020-03-03	2020-03-04	2020-03-07	0	2020-03-03	113	2	21980	4	5	0	9
786	2020-02-27	2020-03-03	2020-03-04	2020-03-07	0	2020-03-03	113	2	21980	4	5	0	10
786	2020-02-27	2020-03-03	2020-03-04	2020-03-07	0	2020-03-03	113	2	21980	4	5	0	11
786	2020-02-27	2020-03-03	2020-03-04	2020-03-07	0	2020-03-03	113	2	21980	4	5	0	12
786	2020-02-27	2020-03-03	2020-03-04	2020-03-07	0	2020-03-03	113	2	21980	4	5	0	13
786	2020-02-27	2020-03-03	2020-03-04	2020-03-07	0	2020-03-03	113	2	21980	4	5	0	14
786	2020-02-27	2020-03-03	2020-03-04	2020-03-07	0	2020-03-03	113	2	21980	4	5	0	15
786	2020-02-27	2020-03-03	2020-03-04	2020-03-07	0	2020-03-03	113	2	21980	4	5	0	16
786	2020-02-27	2020-03-03	2020-03-04	2020-03-07	0	2020-03-03	113	2	21980	4	5	0	17
786	2020-02-27	2020-03-03	2020-03-04	2020-03-07	0	2020-03-03	113	2	21980	4	5	0	18
786	2020-02-27	2020-03-03	2020-03-04	2020-03-07	0	2020-03-03	113	2	21980	4	5	0	19
786	2020-02-27	2020-03-03	2020-03-04	2020-03-07	0	2020-03-03	113	2	21980	4	5	0	20
786	2020-02-27	2020-03-03	2020-03-04	2020-03-07	0	2020-03-03	113	2	21980	4	5	0	21
791	2020-02-28	2020-03-04	2020-03-04		99	2020-03-03	2524	1	22035		5	0	0
791	2020-02-28	2020-03-04	2020-03-04		99	2020-03-03	2524	1	22035		5	0	1
791	2020-02-28	2020-03-04	2020-03-04		99	2020-03-03	2524	1	22035		5	0	2
791	2020-02-28	2020-03-04	2020-03-04		99	2020-03-03	2524	1	22035		5	0	3
791	2020-02-28	2020-03-04	2020-03-04		99	2020-03-03	2524	1	22035		5	0	4
791	2020-02-28	2020-03-04	2020-03-04		99	2020-03-03	2524	1	22035		5	0	5	11.75	9.37161	0.96	6.86693	0.53	6.27288	10.23	9.23308	0		0.03	3.4012	4.18	15.2458	46.1	3.83081	13.3	2.58776	93.8	4.54117	12.8	2.54944	39.2	3.66868	32.7	3.48738	30.6	3.421	250	12.4292	10.8	2.37955	0.6	-0.510826	0.28	-1.27297
791	2020-02-28	2020-03-04	2020-03-04		99	2020-03-03	2524	1	22035		5	0	6	13.77	9.53025	0.73	6.59305	0.54	6.29157	12.48	9.43188	0		0.02	2.99573	3.87	15.1688	47.1	3.85227	13.2	2.58022	96.4	4.56851	12.1	2.49321	37.3	3.61899	32.4	3.47816	31.3	3.44362	271	12.5099	10.6	2.36085	0.72	-0.328504	0.34	-1.07881
791	2020-02-28	2020-03-04	2020-03-04		99	2020-03-03	2524	1	22035		5	0	7	9.69	9.17885	0.44	6.08678	0.38	5.94017	8.83	9.08591	0		0.04	3.68888	3.71	15.1265	48	3.8712	13.2	2.58022	99.2	4.59714	11.4	2.43361	36.8	3.6055	31	3.43399	30.7	3.42426	262	12.4761	10.2	2.32239	0.77	-0.261365	0.41	-0.891598
791	2020-02-28	2020-03-04	2020-03-04		99	2020-03-03	2524	1	22035		5	0	8	8.02	8.98969	0.46	6.13123	0.42	6.04026	7.12	8.87066	0		0.02	2.99573	3.6	15.0964	47.7	3.86493	13.2	2.58022	97.5	4.57985	11.2	2.41591	35.1	3.5582	31.9	3.46261	31.1	3.43721	286	12.5638	10.1	2.31254	0.62	-0.478036	0.28	-1.27297
791	2020-02-28	2020-03-04	2020-03-04		99	2020-03-03	2524	1	22035		5	0	9	8.29	9.0228	0.33	5.79909	0.34	5.82895	7.61	8.93722	0		0.01	2.30259	3.75	15.1373	48.4	3.8795	13.4	2.59525	98.9	4.59411	11.5	2.44235	37.1	3.61362	31	3.43399	30.7	3.42426	316	12.6635	10.5	2.35137	0.82	-0.198451	0.36	-1.02165
791	2020-02-28	2020-03-04	2020-03-04		99	2020-03-03	2524	1	22035		5	0	10	10.02	9.21234	0.33	5.79909	0.64	6.46147	9.03	9.10831	0		0.02	2.99573	3.62	15.102	47.2	3.85439	13.1	2.57261	98.6	4.59107	11.2	2.41591	35.7	3.57515	31.4	3.44681	30.9	3.43076	250	12.4292	10.5	2.35137	0.72	-0.328504	0.3	-1.20397
791	2020-02-28	2020-03-04	2020-03-04		99	2020-03-03	2524	1	22035		5	0	11	8.61	9.06068	0.32	5.76832	0.38	5.94017	7.9	8.97462	0		0.01	2.30259	3.74	15.1346	45.8	3.82428	12.9	2.55723	97.3	4.5778	11.5	2.44235	36.4	3.59457	31.6	3.45316	30.7	3.42426	243	12.4008	10.5	2.35137	0.86	-0.150823	0.32	-1.13943
791	2020-02-28	2020-03-04	2020-03-04		99	2020-03-03	2524	1	22035		5	0	12	12.3	9.41736	0.37	5.9135	0.59	6.38012	11.33	9.33521	0		0.01	2.30259	3.63	15.1047	47.5	3.86073	13.2	2.58022	97.5	4.57985	11.3	2.4248	35.4	3.56671	31.9	3.46261	31.1	3.43721	246	12.4131	10.7	2.37024	0.75	-0.287682	0.29	-1.23787
791	2020-02-28	2020-03-04	2020-03-04		99	2020-03-03	2524	1	22035		5	0	13	14.08	9.55251	1.14	7.03878	0.98	6.88755	11.93	9.38681	0.01	2.30259	0.02	2.99573	3.3	15.0094	47.3	3.85651	13.2	2.58022	98.2	4.58701	10.4	2.34181	32.4	3.47816	32.1	3.46886	31.5	3.44999	222	12.3104	11.2	2.41591	0.65	-0.430783	0.25	-1.38629
791	2020-02-28	2020-03-04	2020-03-04		99	2020-03-03	2524	1	22035		5	0	14	14.89	9.60844	1.41	7.25134	1.17	7.06476	12.28	9.41573	0.02	2.99573	0.01	2.30259	3.21	14.9818	49.4	3.89995	13.3	2.58776	100.3	4.60817	9.9	2.29253	32.2	3.47197	30.7	3.42426	30.8	3.42752	196	12.1859	11.6	2.451	0.71	-0.34249	0.25	-1.38629
791	2020-02-28	2020-03-04	2020-03-04		99	2020-03-03	2524	1	22035		5	0	15	13.33	9.49777	1.57	7.35883	1.22	7.10661	10.46	9.25531	0.06	4.09434	0.02	2.99573	3.07	14.9372	49.3	3.89792	13.2	2.58022	101	4.61512	9.5	2.25129	31	3.43399	30.6	3.421	30.9	3.43076	188	12.1442	11.6	2.451	0.6	-0.510826	0.22	-1.51413
791	2020-02-28	2020-03-04	2020-03-04		99	2020-03-03	2524	1	22035		5	0	16	13.43	9.50525	1.69	7.43248	1.14	7.03878	10.49	9.25818	0.09	4.49981	0.02	2.99573	3.06	14.9339	49.9	3.91002	13.5	2.60269	100.7	4.61215	9.6	2.26176	30.8	3.42752	31.2	3.44042	31.4	3.44681	198	12.196	11.6	2.451
791	2020-02-28	2020-03-04	2020-03-04		99	2020-03-03	2524	1	22035		5	0	17	13.8	9.53242	1.97	7.58579	0.9	6.80239	10.84	9.291	0.08	4.38203	0.01	2.30259	2.88	14.8733	50.9	3.92986	13.9	2.63189	98.3	4.58802	8.9	2.18605	28.3	3.34286	31.4	3.44681	30.9	3.43076	188	12.1442	11.4	2.43361	0.8	-0.223143	0.41	-0.891598
791	2020-02-28	2020-03-04	2020-03-04		99	2020-03-03	2524	1	22035		5	0	18	16.06	9.68409	2.04	7.62071	0.75	6.62007	13.08	9.47884	0.17	5.1358	0.02	2.99573	2.98	14.9074	53.1	3.97218	14.1	2.64617	101	4.61512	9.5	2.25129	30.1	3.40453	31.6	3.45316	31.9	3.46261	196	12.1859	11.7	2.45959	0.82	-0.198451	0.44	-0.820981
791	2020-02-28	2020-03-04	2020-03-04		99	2020-03-03	2524	1	22035		5	0	19	10.57	9.26577	1.76	7.47307	0.44	6.08678	8.17	9.00822	0.17	5.1358	0.03	3.4012	2.8	14.8451	49.6	3.90399	13.7	2.6174	98.6	4.59107	8.8	2.17475	27.6	3.31782	31.9	3.46261	31.4	3.44681	161	11.9892	11.1	2.40694	0.98	-0.0202027	0.54	-0.616186
791	2020-02-28	2020-03-04	2020-03-04		99	2020-03-03	2524	1	22035		5	0	20	7.14	8.87347	1.14	7.03878	0.25	5.52146	5.52	8.61613	0.22	5.39363	0.01	2.30259	2.38	14.6826	51.6	3.94352	14.2	2.65324	100	4.60517	7.4	2.00148	23.8	3.16969	31.1	3.43721	31.1	3.43721	116	11.6614	11.4	2.43361	1.02	0.0198026	0.66	-0.415515
791	2020-02-28	2020-03-04	2020-03-04		99	2020-03-03	2524	1	22035		5	0	21	7.3	8.89563	0.63	6.44572	0.21	5.34711	6.17	8.72745	0.27	5.59842	0.02	2.99573	2.32	14.6571	50.8	3.9279	13.8	2.62467	101.3	4.61809	7.2	1.97408	23.5	3.157	30.6	3.421	31	3.43399	104	11.5521	11.4	2.43361	0.48	-0.733969	0.21	-1.56065
793	2020-03-03	2020-03-04	2020-03-04	2020-03-08	1	2020-03-03	120	1	21981	4	1	0	0
793	2020-03-03	2020-03-04	2020-03-04	2020-03-08	1	2020-03-03	120	1	21981	4	1	0	1	8.97	9.10164	0.56	6.32794	0.2	5.29832	8.2	9.01189	0		0.01	2.30259	4.26	15.2648	49.2	3.89589	17	2.83321	80.3	4.38577	10.8	2.37955	34.2	3.53223	31.6	3.45316	25.4	3.23475	70	11.1562			1.18	0.165514	0.5	-0.693147
793	2020-03-03	2020-03-04	2020-03-04	2020-03-08	1	2020-03-03	120	1	21981	4	1	0	2
793	2020-03-03	2020-03-04	2020-03-04	2020-03-08	1	2020-03-03	120	1	21981	4	1	0	3	8.87	9.09043	0.38	5.94017	0.18	5.19296	8.3	9.02401	0		0.01	2.30259	4.03	15.2093	49.9	3.91002	17.1	2.83908	80.9	4.39321	10.2	2.32239	32.6	3.48431	31.3	3.44362	25.3	3.2308	88	11.3851	12.5	2.52573	1.95	0.667829	0.91	-0.0943107
793	2020-03-03	2020-03-04	2020-03-04	2020-03-08	1	2020-03-03	120	1	21981	4	1	0	4	7.74	8.95416	0.33	5.79909	0.16	5.07517	7.25	8.88876	0		0		3.98	15.1968	49.8	3.90801	17.2	2.84491	79.1	4.37071	9.8	2.28238	31.5	3.44999	31.1	3.43721	24.6	3.20275	99	11.5029	12.3	2.5096	2.39	0.871293	1.27	0.239017
793	2020-03-03	2020-03-04	2020-03-04	2020-03-08	1	2020-03-03	120	1	21981	4	1	0	5
793	2020-03-03	2020-03-04	2020-03-04	2020-03-08	1	2020-03-03	120	1	21981	4	1	0	6
793	2020-03-03	2020-03-04	2020-03-04	2020-03-08	1	2020-03-03	120	1	21981	4	1	0	7
793	2020-03-03	2020-03-04	2020-03-04	2020-03-08	1	2020-03-03	120	1	21981	4	1	0	8
793	2020-03-03	2020-03-04	2020-03-04	2020-03-08	1	2020-03-03	120	1	21981	4	1	0	9
793	2020-03-03	2020-03-04	2020-03-04	2020-03-08	1	2020-03-03	120	1	21981	4	1	0	10
793	2020-03-03	2020-03-04	2020-03-04	2020-03-08	1	2020-03-03	120	1	21981	4	1	0	11
793	2020-03-03	2020-03-04	2020-03-04	2020-03-08	1	2020-03-03	120	1	21981	4	1	0	12
793	2020-03-03	2020-03-04	2020-03-04	2020-03-08	1	2020-03-03	120	1	21981	4	1	0	13
793	2020-03-03	2020-03-04	2020-03-04	2020-03-08	1	2020-03-03	120	1	21981	4	1	0	14
793	2020-03-03	2020-03-04	2020-03-04	2020-03-08	1	2020-03-03	120	1	21981	4	1	0	15
793	2020-03-03	2020-03-04	2020-03-04	2020-03-08	1	2020-03-03	120	1	21981	4	1	0	16
793	2020-03-03	2020-03-04	2020-03-04	2020-03-08	1	2020-03-03	120	1	21981	4	1	0	17
793	2020-03-03	2020-03-04	2020-03-04	2020-03-08	1	2020-03-03	120	1	21981	4	1	0	18
793	2020-03-03	2020-03-04	2020-03-04	2020-03-08	1	2020-03-03	120	1	21981	4	1	0	19
793	2020-03-03	2020-03-04	2020-03-04	2020-03-08	1	2020-03-03	120	1	21981	4	1	0	20
793	2020-03-03	2020-03-04	2020-03-04	2020-03-08	1	2020-03-03	120	1	21981	4	1	0	21
794		2020-03-04	2020-03-04	2020-03-13	0	2020-03-04	91	2	21986	9		1	0
794		2020-03-04	2020-03-04	2020-03-13	0	2020-03-04	91	2	21986	9		1	1
794		2020-03-04	2020-03-04	2020-03-13	0	2020-03-04	91	2	21986	9		1	2
794		2020-03-04	2020-03-04	2020-03-13	0	2020-03-04	91	2	21986	9		1	3
794		2020-03-04	2020-03-04	2020-03-13	0	2020-03-04	91	2	21986	9		1	4
794		2020-03-04	2020-03-04	2020-03-13	0	2020-03-04	91	2	21986	9		1	5
794		2020-03-04	2020-03-04	2020-03-13	0	2020-03-04	91	2	21986	9		1	6
794		2020-03-04	2020-03-04	2020-03-13	0	2020-03-04	91	2	21986	9		1	7
794		2020-03-04	2020-03-04	2020-03-13	0	2020-03-04	91	2	21986	9		1	8
794		2020-03-04	2020-03-04	2020-03-13	0	2020-03-04	91	2	21986	9		1	9
794		2020-03-04	2020-03-04	2020-03-13	0	2020-03-04	91	2	21986	9		1	10
794		2020-03-04	2020-03-04	2020-03-13	0	2020-03-04	91	2	21986	9		1	11
794		2020-03-04	2020-03-04	2020-03-13	0	2020-03-04	91	2	21986	9		1	12
794		2020-03-04	2020-03-04	2020-03-13	0	2020-03-04	91	2	21986	9		1	13
794		2020-03-04	2020-03-04	2020-03-13	0	2020-03-04	91	2	21986	9		1	14
794		2020-03-04	2020-03-04	2020-03-13	0	2020-03-04	91	2	21986	9		1	15
794		2020-03-04	2020-03-04	2020-03-13	0	2020-03-04	91	2	21986	9		1	16
794		2020-03-04	2020-03-04	2020-03-13	0	2020-03-04	91	2	21986	9		1	17
794		2020-03-04	2020-03-04	2020-03-13	0	2020-03-04	91	2	21986	9		1	18
794		2020-03-04	2020-03-04	2020-03-13	0	2020-03-04	91	2	21986	9		1	19
794		2020-03-04	2020-03-04	2020-03-13	0	2020-03-04	91	2	21986	9		1	20
794		2020-03-04	2020-03-04	2020-03-13	0	2020-03-04	91	2	21986	9		1	21
797	2020-02-25	2020-03-04	2020-03-04	2020-03-14	0	2020-03-04	239	1	21987	10	8	0	0
797	2020-02-25	2020-03-04	2020-03-04	2020-03-14	0	2020-03-04	239	1	21987	10	8	0	1
797	2020-02-25	2020-03-04	2020-03-04	2020-03-14	0	2020-03-04	239	1	21987	10	8	0	2
797	2020-02-25	2020-03-04	2020-03-04	2020-03-14	0	2020-03-04	239	1	21987	10	8	0	3
797	2020-02-25	2020-03-04	2020-03-04	2020-03-14	0	2020-03-04	239	1	21987	10	8	0	4
797	2020-02-25	2020-03-04	2020-03-04	2020-03-14	0	2020-03-04	239	1	21987	10	8	0	5
797	2020-02-25	2020-03-04	2020-03-04	2020-03-14	0	2020-03-04	239	1	21987	10	8	0	6
797	2020-02-25	2020-03-04	2020-03-04	2020-03-14	0	2020-03-04	239	1	21987	10	8	0	7
797	2020-02-25	2020-03-04	2020-03-04	2020-03-14	0	2020-03-04	239	1	21987	10	8	0	8	5.31	8.57735	1.05	6.95655	0.29	5.66988	3.94	8.27894	0.02	2.99573	0.01	2.30259	3.96	15.1918	39.9	3.68638	12.4	2.5177	88.1	4.47847	11.6	2.451	34.9	3.55249	33.2	3.50255	29.3	3.37759	141	11.8565	9.7	2.27213	0.36	-1.02165	0.12	-2.12026
797	2020-02-25	2020-03-04	2020-03-04	2020-03-14	0	2020-03-04	239	1	21987	10	8	0	9	5.78	8.66216	1.34	7.20043	0.32	5.76832	4.04	8.304	0.07	4.2485	0.01	2.30259	4.19	15.2482	39.9	3.68638	12.5	2.52573	87.4	4.47049	12.5	2.52573	36.6	3.60005	34.2	3.53223	29.8	3.39451	171	12.0494	9.8	2.28238
797	2020-02-25	2020-03-04	2020-03-04	2020-03-14	0	2020-03-04	239	1	21987	10	8	0	10	6.8	8.82468	1.51	7.31987	0.43	6.06379	4.77	8.4701	0.07	4.2485	0.02	2.99573	4	15.2018	40.4	3.69883	12.3	2.5096	88.3	4.48074	11.8	2.4681	35.3	3.56388	33.4	3.50856	29.5	3.38439	184	12.1227	9.6	2.26176	0.58	-0.544727	0.19	-1.66073
797	2020-02-25	2020-03-04	2020-03-04	2020-03-14	0	2020-03-04	239	1	21987	10	8	0	11
797	2020-02-25	2020-03-04	2020-03-04	2020-03-14	0	2020-03-04	239	1	21987	10	8	0	12	8.02	8.98969	2.13	7.66388	0.66	6.49224	5.01	8.51919	0.19	5.24702	0.03	3.4012	4.23	15.2577	39.7	3.68135	12.5	2.52573	87.2	4.4682	12.4	2.5177	36.9	3.60821	33.6	3.51453	29.3	3.37759	232	12.3545	9.5	2.25129	0.85	-0.162519	0.25	-1.38629
797	2020-02-25	2020-03-04	2020-03-04	2020-03-14	0	2020-03-04	239	1	21987	10	8	0	13
797	2020-02-25	2020-03-04	2020-03-04	2020-03-14	0	2020-03-04	239	1	21987	10	8	0	14	7.14	8.87347	1.87	7.53369	0.58	6.36303	4.47	8.40514	0.17	5.1358	0.05	3.91202	3.91	15.1791	40.1	3.69138	12.5	2.52573	87.5	4.47164	11.4	2.43361	34.2	3.53223	33.3	3.50556	29.2	3.37417	283	12.5532	9.8	2.28238	0.85	-0.162519	0.26	-1.34707
797	2020-02-25	2020-03-04	2020-03-04	2020-03-14	0	2020-03-04	239	1	21987	10	8	0	15
797	2020-02-25	2020-03-04	2020-03-04	2020-03-14	0	2020-03-04	239	1	21987	10	8	0	16
797	2020-02-25	2020-03-04	2020-03-04	2020-03-14	0	2020-03-04	239	1	21987	10	8	0	17	8.14	9.00455	2.09	7.64492	0.58	6.36303	5.3	8.57546	0.13	4.86754	0.04	3.68888	4.01	15.2043	40.6	3.70377	12.6	2.5337	87	4.46591	11.8	2.4681	34.9	3.55249	33.8	3.52046	29.4	3.38099	292	12.5845	9.8	2.28238	0.41	-0.891598	0.12	-2.12026
797	2020-02-25	2020-03-04	2020-03-04	2020-03-14	0	2020-03-04	239	1	21987	10	8	0	18
797	2020-02-25	2020-03-04	2020-03-04	2020-03-14	0	2020-03-04	239	1	21987	10	8	0	19
797	2020-02-25	2020-03-04	2020-03-04	2020-03-14	0	2020-03-04	239	1	21987	10	8	0	20
797	2020-02-25	2020-03-04	2020-03-04	2020-03-14	0	2020-03-04	239	1	21987	10	8	0	21
798	2020-02-21	2020-03-04	2020-03-04	2020-03-13	0	2020-03-03	195	1	21986	9	12	0	0
798	2020-02-21	2020-03-04	2020-03-04	2020-03-13	0	2020-03-03	195	1	21986	9	12	0	1
798	2020-02-21	2020-03-04	2020-03-04	2020-03-13	0	2020-03-03	195	1	21986	9	12	0	2
798	2020-02-21	2020-03-04	2020-03-04	2020-03-13	0	2020-03-03	195	1	21986	9	12	0	3
798	2020-02-21	2020-03-04	2020-03-04	2020-03-13	0	2020-03-03	195	1	21986	9	12	0	4
798	2020-02-21	2020-03-04	2020-03-04	2020-03-13	0	2020-03-03	195	1	21986	9	12	0	5
798	2020-02-21	2020-03-04	2020-03-04	2020-03-13	0	2020-03-03	195	1	21986	9	12	0	6
798	2020-02-21	2020-03-04	2020-03-04	2020-03-13	0	2020-03-03	195	1	21986	9	12	0	7
798	2020-02-21	2020-03-04	2020-03-04	2020-03-13	0	2020-03-03	195	1	21986	9	12	0	8
798	2020-02-21	2020-03-04	2020-03-04	2020-03-13	0	2020-03-03	195	1	21986	9	12	0	9
798	2020-02-21	2020-03-04	2020-03-04	2020-03-13	0	2020-03-03	195	1	21986	9	12	0	10
798	2020-02-21	2020-03-04	2020-03-04	2020-03-13	0	2020-03-03	195	1	21986	9	12	0	11
798	2020-02-21	2020-03-04	2020-03-04	2020-03-13	0	2020-03-03	195	1	21986	9	12	0	12	16.46	9.70869	0.82	6.7093	0.4	5.99146	15.21	9.62971	0		0.03	3.4012	4.82	15.3883	40.3	3.69635	13.2	2.58022	83.4	4.42365	14.1	2.64617	40.2	3.69387	35.1	3.5582	29.3	3.37759	325	12.6916	10.2	2.32239	0.72	-0.328504	0.28	-1.27297
798	2020-02-21	2020-03-04	2020-03-04	2020-03-13	0	2020-03-03	195	1	21986	9	12	0	13	12.49	9.43268	1.58	7.36518	0.54	6.29157	10.35	9.24474	0.01	2.30259	0.01	2.30259	4.66	15.3545	42.2	3.74242	13.7	2.6174	83	4.41884	13.7	2.6174	38.7	3.65584	35.4	3.56671	29.4	3.38099	341	12.7396	10.2	2.32239	0.85	-0.162519	0.34	-1.07881
798	2020-02-21	2020-03-04	2020-03-04	2020-03-13	0	2020-03-03	195	1	21986	9	12	0	14	16.81	9.72973	1.7	7.43838	0.5	6.21461	14.59	9.58809	0		0.02	2.99573	4.66	15.3545	41.3	3.72086	13.6	2.61007	83	4.41884	13.7	2.6174	38.7	3.65584	35.4	3.56671	29.4	3.38099	401	12.9017	10.5	2.35137	1.24	0.215111	0.5	-0.693147
798	2020-02-21	2020-03-04	2020-03-04	2020-03-13	0	2020-03-03	195	1	21986	9	12	0	15	18.02	9.79924	1.52	7.32647	0.48	6.17379	15.98	9.67909	0		0.04	3.68888	4.34	15.2834	42.2	3.74242	13.8	2.62467	83.4	4.42365	12.7	2.5416	36.2	3.58906	35.1	3.5582	29.3	3.37759	444	13.0036	10.4	2.34181	1.29	0.254642	0.53	-0.634878
798	2020-02-21	2020-03-04	2020-03-04	2020-03-13	0	2020-03-03	195	1	21986	9	12	0	16
798	2020-02-21	2020-03-04	2020-03-04	2020-03-13	0	2020-03-03	195	1	21986	9	12	0	17
798	2020-02-21	2020-03-04	2020-03-04	2020-03-13	0	2020-03-03	195	1	21986	9	12	0	18
798	2020-02-21	2020-03-04	2020-03-04	2020-03-13	0	2020-03-03	195	1	21986	9	12	0	19																																	0.89	-0.116534	0.29	-1.23787
798	2020-02-21	2020-03-04	2020-03-04	2020-03-13	0	2020-03-03	195	1	21986	9	12	0	20	18.31	9.8152	1.57	7.35883	1.18	7.07327	15.52	9.64988	0		0.04	3.68888	4.69	15.3609	41.8	3.7329	14.1	2.64617	83.2	4.42125	13.7	2.6174	39	3.66356	35.1	3.5582	29.2	3.37417	681	13.4313	9.8	2.28238
798	2020-02-21	2020-03-04	2020-03-04	2020-03-13	0	2020-03-03	195	1	21986	9	12	0	21
801	2020-03-03	2020-03-04	2020-03-04	2020-03-10	0	2020-03-03	125	1	21984	6	1	0	0
801	2020-03-03	2020-03-04	2020-03-04	2020-03-10	0	2020-03-03	125	1	21984	6	1	0	1	4.42	8.3939	1.24	7.12287	0.64	6.46147	2.52	7.83201	0		0.02	2.99573	4.91	15.4068	39.9	3.68638	12.1	2.49321	90	4.49981	14.4	2.66723	44.2	3.78872	32.6	3.48431	29.3	3.37759	255	12.449	10.3	2.33214	0.58	-0.544727	0.17	-1.77196
801	2020-03-03	2020-03-04	2020-03-04	2020-03-10	0	2020-03-03	125	1	21984	6	1	0	2
801	2020-03-03	2020-03-04	2020-03-04	2020-03-10	0	2020-03-03	125	1	21984	6	1	0	3
801	2020-03-03	2020-03-04	2020-03-04	2020-03-10	0	2020-03-03	125	1	21984	6	1	0	4	3.81	8.24538	1.27	7.14677	0.33	5.79909	2.2	7.69621	0		0.01	2.30259	4.69	15.3609	37.8	3.63231	12.2	2.50144	85.3	4.44618	13.5	2.60269	40	3.68888	33.8	3.52046	28.8	3.36037	199	12.2011	10.4	2.34181	0.56	-0.579819	0.18	-1.7148
801	2020-03-03	2020-03-04	2020-03-04	2020-03-10	0	2020-03-03	125	1	21984	6	1	0	5
801	2020-03-03	2020-03-04	2020-03-04	2020-03-10	0	2020-03-03	125	1	21984	6	1	0	6
801	2020-03-03	2020-03-04	2020-03-04	2020-03-10	0	2020-03-03	125	1	21984	6	1	0	7	4.93	8.5031	2.64	7.87853	0.36	5.8861	1.9	7.54961	0		0.03	3.4012	5.03	15.4309	38.5	3.65066	12	2.48491	86.7	4.46245	14.7	2.68785	43.6	3.77506	33.7	3.5175	29.2	3.37417	207	12.2405	10.2	2.32239	0.77	-0.261365	0.27	-1.30933
801	2020-03-03	2020-03-04	2020-03-04	2020-03-10	0	2020-03-03	125	1	21984	6	1	0	8
801	2020-03-03	2020-03-04	2020-03-04	2020-03-10	0	2020-03-03	125	1	21984	6	1	0	9
801	2020-03-03	2020-03-04	2020-03-04	2020-03-10	0	2020-03-03	125	1	21984	6	1	0	10
801	2020-03-03	2020-03-04	2020-03-04	2020-03-10	0	2020-03-03	125	1	21984	6	1	0	11
801	2020-03-03	2020-03-04	2020-03-04	2020-03-10	0	2020-03-03	125	1	21984	6	1	0	12
801	2020-03-03	2020-03-04	2020-03-04	2020-03-10	0	2020-03-03	125	1	21984	6	1	0	13
801	2020-03-03	2020-03-04	2020-03-04	2020-03-10	0	2020-03-03	125	1	21984	6	1	0	14
801	2020-03-03	2020-03-04	2020-03-04	2020-03-10	0	2020-03-03	125	1	21984	6	1	0	15
801	2020-03-03	2020-03-04	2020-03-04	2020-03-10	0	2020-03-03	125	1	21984	6	1	0	16
801	2020-03-03	2020-03-04	2020-03-04	2020-03-10	0	2020-03-03	125	1	21984	6	1	0	17
801	2020-03-03	2020-03-04	2020-03-04	2020-03-10	0	2020-03-03	125	1	21984	6	1	0	18
801	2020-03-03	2020-03-04	2020-03-04	2020-03-10	0	2020-03-03	125	1	21984	6	1	0	19
801	2020-03-03	2020-03-04	2020-03-04	2020-03-10	0	2020-03-03	125	1	21984	6	1	0	20
801	2020-03-03	2020-03-04	2020-03-04	2020-03-10	0	2020-03-03	125	1	21984	6	1	0	21
804	2020-02-28	2020-03-04	2020-03-04	2020-03-12	0	2020-03-04	146	1	21984	8	5	0	0
804	2020-02-28	2020-03-04	2020-03-04	2020-03-12	0	2020-03-04	146	1	21984	8	5	0	1
804	2020-02-28	2020-03-04	2020-03-04	2020-03-12	0	2020-03-04	146	1	21984	8	5	0	2
804	2020-02-28	2020-03-04	2020-03-04	2020-03-12	0	2020-03-04	146	1	21984	8	5	0	3
804	2020-02-28	2020-03-04	2020-03-04	2020-03-12	0	2020-03-04	146	1	21984	8	5	0	4
804	2020-02-28	2020-03-04	2020-03-04	2020-03-12	0	2020-03-04	146	1	21984	8	5	0	5	5.81	8.66734	0.97	6.8773	0.37	5.9135	4.47	8.40514	0		0		5.15	15.4545	38.5	3.65066	11.9	2.47654	86.6	4.4613	15.3	2.72785	44.6	3.79773	34.3	3.53514	29.7	3.39115	181	12.1062	10.6	2.36085	0.57	-0.562119	0.19	-1.66073
804	2020-02-28	2020-03-04	2020-03-04	2020-03-12	0	2020-03-04	146	1	21984	8	5	0	6
804	2020-02-28	2020-03-04	2020-03-04	2020-03-12	0	2020-03-04	146	1	21984	8	5	0	7
804	2020-02-28	2020-03-04	2020-03-04	2020-03-12	0	2020-03-04	146	1	21984	8	5	0	8
804	2020-02-28	2020-03-04	2020-03-04	2020-03-12	0	2020-03-04	146	1	21984	8	5	0	9
804	2020-02-28	2020-03-04	2020-03-04	2020-03-12	0	2020-03-04	146	1	21984	8	5	0	10	3.7	8.21609	1.22	7.10661	0.39	5.96615	2.02	7.61085	0.06	4.09434	0.01	2.30259	4.8	15.3841	38.6	3.65325	11.9	2.47654	87.5	4.47164	14.2	2.65324	42	3.73767	33.8	3.52046	29.6	3.38777	270	12.5062	10.3	2.33214	0.78	-0.248461	0.25	-1.38629
804	2020-02-28	2020-03-04	2020-03-04	2020-03-12	0	2020-03-04	146	1	21984	8	5	0	11	4.55	8.42288	1.44	7.2724	0.47	6.15273	2.56	7.84776	0.06	4.09434	0.02	2.99573	4.69	15.3609	39.8	3.68387	12.1	2.49321	89.8	4.49758	14.2	2.65324	42.1	3.74005	33.7	3.5175	30.3	3.41115	295	12.5947	9.9	2.29253	0.57	-0.562119	0.2	-1.60944
804	2020-02-28	2020-03-04	2020-03-04	2020-03-12	0	2020-03-04	146	1	21984	8	5	0	12
804	2020-02-28	2020-03-04	2020-03-04	2020-03-12	0	2020-03-04	146	1	21984	8	5	0	13
804	2020-02-28	2020-03-04	2020-03-04	2020-03-12	0	2020-03-04	146	1	21984	8	5	0	14
804	2020-02-28	2020-03-04	2020-03-04	2020-03-12	0	2020-03-04	146	1	21984	8	5	0	15
804	2020-02-28	2020-03-04	2020-03-04	2020-03-12	0	2020-03-04	146	1	21984	8	5	0	16
804	2020-02-28	2020-03-04	2020-03-04	2020-03-12	0	2020-03-04	146	1	21984	8	5	0	17
804	2020-02-28	2020-03-04	2020-03-04	2020-03-12	0	2020-03-04	146	1	21984	8	5	0	18
804	2020-02-28	2020-03-04	2020-03-04	2020-03-12	0	2020-03-04	146	1	21984	8	5	0	19
804	2020-02-28	2020-03-04	2020-03-04	2020-03-12	0	2020-03-04	146	1	21984	8	5	0	20
804	2020-02-28	2020-03-04	2020-03-04	2020-03-12	0	2020-03-04	146	1	21984	8	5	0	21
805		2020-03-04	2020-03-04	2020-03-15	0		73	2	21981	11		1	0
805		2020-03-04	2020-03-04	2020-03-15	0		73	2	21981	11		1	1
805		2020-03-04	2020-03-04	2020-03-15	0		73	2	21981	11		1	2
805		2020-03-04	2020-03-04	2020-03-15	0		73	2	21981	11		1	3
805		2020-03-04	2020-03-04	2020-03-15	0		73	2	21981	11		1	4
805		2020-03-04	2020-03-04	2020-03-15	0		73	2	21981	11		1	5
805		2020-03-04	2020-03-04	2020-03-15	0		73	2	21981	11		1	6
805		2020-03-04	2020-03-04	2020-03-15	0		73	2	21981	11		1	7
805		2020-03-04	2020-03-04	2020-03-15	0		73	2	21981	11		1	8
805		2020-03-04	2020-03-04	2020-03-15	0		73	2	21981	11		1	9
805		2020-03-04	2020-03-04	2020-03-15	0		73	2	21981	11		1	10
805		2020-03-04	2020-03-04	2020-03-15	0		73	2	21981	11		1	11
805		2020-03-04	2020-03-04	2020-03-15	0		73	2	21981	11		1	12
805		2020-03-04	2020-03-04	2020-03-15	0		73	2	21981	11		1	13
805		2020-03-04	2020-03-04	2020-03-15	0		73	2	21981	11		1	14
805		2020-03-04	2020-03-04	2020-03-15	0		73	2	21981	11		1	15
805		2020-03-04	2020-03-04	2020-03-15	0		73	2	21981	11		1	16
805		2020-03-04	2020-03-04	2020-03-15	0		73	2	21981	11		1	17
805		2020-03-04	2020-03-04	2020-03-15	0		73	2	21981	11		1	18
805		2020-03-04	2020-03-04	2020-03-15	0		73	2	21981	11		1	19
805		2020-03-04	2020-03-04	2020-03-15	0		73	2	21981	11		1	20
805		2020-03-04	2020-03-04	2020-03-15	0		73	2	21981	11		1	21
807		2020-03-04	2020-03-04	2020-03-13	0	2020-03-04	100	2	21985	9		1	0
807		2020-03-04	2020-03-04	2020-03-13	0	2020-03-04	100	2	21985	9		1	1
807		2020-03-04	2020-03-04	2020-03-13	0	2020-03-04	100	2	21985	9		1	2
807		2020-03-04	2020-03-04	2020-03-13	0	2020-03-04	100	2	21985	9		1	3
807		2020-03-04	2020-03-04	2020-03-13	0	2020-03-04	100	2	21985	9		1	4
807		2020-03-04	2020-03-04	2020-03-13	0	2020-03-04	100	2	21985	9		1	5
807		2020-03-04	2020-03-04	2020-03-13	0	2020-03-04	100	2	21985	9		1	6
807		2020-03-04	2020-03-04	2020-03-13	0	2020-03-04	100	2	21985	9		1	7
807		2020-03-04	2020-03-04	2020-03-13	0	2020-03-04	100	2	21985	9		1	8
807		2020-03-04	2020-03-04	2020-03-13	0	2020-03-04	100	2	21985	9		1	9
807		2020-03-04	2020-03-04	2020-03-13	0	2020-03-04	100	2	21985	9		1	10
807		2020-03-04	2020-03-04	2020-03-13	0	2020-03-04	100	2	21985	9		1	11
807		2020-03-04	2020-03-04	2020-03-13	0	2020-03-04	100	2	21985	9		1	12
807		2020-03-04	2020-03-04	2020-03-13	0	2020-03-04	100	2	21985	9		1	13
807		2020-03-04	2020-03-04	2020-03-13	0	2020-03-04	100	2	21985	9		1	14
807		2020-03-04	2020-03-04	2020-03-13	0	2020-03-04	100	2	21985	9		1	15
807		2020-03-04	2020-03-04	2020-03-13	0	2020-03-04	100	2	21985	9		1	16
807		2020-03-04	2020-03-04	2020-03-13	0	2020-03-04	100	2	21985	9		1	17
807		2020-03-04	2020-03-04	2020-03-13	0	2020-03-04	100	2	21985	9		1	18
807		2020-03-04	2020-03-04	2020-03-13	0	2020-03-04	100	2	21985	9		1	19
807		2020-03-04	2020-03-04	2020-03-13	0	2020-03-04	100	2	21985	9		1	20
807		2020-03-04	2020-03-04	2020-03-13	0	2020-03-04	100	2	21985	9		1	21
809	2020-03-02	2020-03-04	2020-03-05	2020-03-21	1	2020-03-03	741	1	21994	17	2	0	0
809	2020-03-02	2020-03-04	2020-03-05	2020-03-21	1	2020-03-03	741	1	21994	17	2	0	1
809	2020-03-02	2020-03-04	2020-03-05	2020-03-21	1	2020-03-03	741	1	21994	17	2	0	2
809	2020-03-02	2020-03-04	2020-03-05	2020-03-21	1	2020-03-03	741	1	21994	17	2	0	3	11.49	9.34923	0.32	5.76832	0.55	6.30992	10.61	9.26955	0		0.01	2.30259	2.98	14.9074	57.4	4.05004	13.5	2.60269	114.8	4.74319	12	2.48491	34.2	3.53223	35.1	3.5582	40.3	3.69635	338	12.7308	11.4	2.43361	0.76	-0.274437	0.36	-1.02165
809	2020-03-02	2020-03-04	2020-03-05	2020-03-21	1	2020-03-03	741	1	21994	17	2	0	4	14.74	9.59832	0.4	5.99146	0.67	6.50728	13.66	9.52223	0		0.01	2.30259	2.92	14.8871	58.8	4.07414	13.4	2.59525	116.1	4.75445	11.9	2.47654	33.9	3.52341	35.1	3.5582	40.8	3.70868	318	12.6698	12.2	2.50144	0.85	-0.162519	0.39	-0.941608
809	2020-03-02	2020-03-04	2020-03-05	2020-03-21	1	2020-03-03	741	1	21994	17	2	0	5	16.1	9.68657	0.39	5.96615	0.76	6.63332	14.93	9.61113	0		0.02	2.99573	3.03	14.9241	62.5	4.13517	13.9	2.63189	119.8	4.78582	12.3	2.5096	36.3	3.59182	33.9	3.52341	40.6	3.70377	402	12.9042	11.9	2.47654	0.89	-0.116534	0.41	-0.891598
809	2020-03-02	2020-03-04	2020-03-05	2020-03-21	1	2020-03-03	741	1	21994	17	2	0	6	12.82	9.45876	0.22	5.39363	0.46	6.13123	12.12	9.40261	0		0.02	2.99573	2.52	14.7398	61.6	4.12066	14.1	2.64617	119.4	4.78248	10.2	2.32239	30.1	3.40453	33.9	3.52341	40.5	3.7013	299	12.6082	11.8	2.4681	0.68	-0.385663	0.3	-1.20397
809	2020-03-02	2020-03-04	2020-03-05	2020-03-21	1	2020-03-03	741	1	21994	17	2	0	7	11.78	9.37416	0.35	5.85793	0.65	6.47697	10.76	9.28359	0		0.02	2.99573	2.45	14.7116	60.7	4.10594	13.7	2.6174	120.4	4.79082	9.9	2.29253	29.5	3.38439	33.6	3.51453	40.4	3.69883	241	12.3925	11.9	2.47654	1.11	0.10436	0.65	-0.430783
809	2020-03-02	2020-03-04	2020-03-05	2020-03-21	1	2020-03-03	741	1	21994	17	2	0	8	10.44	9.2534	0.16	5.07517	0.72	6.57925	9.54	9.16325	0		0.02	2.99573	2.44	14.7075	60.1	4.09601	13.4	2.59525	120.9	4.79496	9.8	2.28238	29.5	3.38439	33.2	3.50255	40.2	3.69387	218	12.2922	12.3	2.5096	1.59	0.463734	1.04	0.0392207
809	2020-03-02	2020-03-04	2020-03-05	2020-03-21	1	2020-03-03	741	1	21994	17	2	0	9	13	9.4727	0.27	5.59842	1.04	6.94698	11.68	9.36563	0		0.01	2.30259	2.72	14.8161	66.8	4.2017	14.5	2.67415	123.5	4.81624	11	2.3979	33.6	3.51453	32.7	3.48738	40.4	3.69883	244	12.4049	12.2	2.50144	1.58	0.457425	1.08	0.076961
809	2020-03-02	2020-03-04	2020-03-05	2020-03-21	1	2020-03-03	741	1	21994	17	2	0	10	17.35	9.76135	0.31	5.73657	2.17	7.68248	14.84	9.60508	0		0.03	3.4012	2.75	14.8271	63	4.14314	14	2.63906	122.2	4.80566	10.9	2.38876	33.6	3.51453	32.4	3.47816	39.6	3.67883	287	12.5672	12.8	2.54944	2.09	0.737164	1.39	0.329304
809	2020-03-02	2020-03-04	2020-03-05	2020-03-21	1	2020-03-03	741	1	21994	17	2	0	11	12.53	9.43588	0.35	5.85793	1.55	7.34601	10.62	9.27049	0		0.01	2.30259	2.4	14.691	67.7	4.21509	14.2	2.65324	126.7	4.84182	9.7	2.27213	30.4	3.41444	31.9	3.46261	40.4	3.69883	228	12.3371	13.1	2.57261	1.21	0.19062	0.76	-0.274437
809	2020-03-02	2020-03-04	2020-03-05	2020-03-21	1	2020-03-03	741	1	21994	17	2	0	12	12.55	9.43748	0.52	6.25383	1.52	7.32647	10.49	9.25818	0.01	2.30259	0.01	2.30259	2.4	14.691	65.1	4.17593	13.8	2.62467	126.7	4.84182	9.4	2.24071	30.4	3.41444	30.9	3.43076	39.2	3.66868	196	12.1859	13.5	2.60269	1.37	0.314811	0.88	-0.127833
809	2020-03-02	2020-03-04	2020-03-05	2020-03-21	1	2020-03-03	741	1	21994	17	2	0	13	12.1	9.40096	0.58	6.36303	1.36	7.21524	10.15	9.22523	0		0.01	2.30259	1.76	14.3808	67.1	4.20618	14	2.63906	130.1	4.8683	7.1	1.96009	22.9	3.13114	31	3.43399	40.3	3.69635	469	13.0584	14.2	2.65324	0.94	-0.0618754	0.55	-0.597837
809	2020-03-02	2020-03-04	2020-03-05	2020-03-21	1	2020-03-03	741	1	21994	17	2	0	14	12.89	9.46421	0.65	6.47697	1.43	7.26543	10.78	9.28545	0.01	2.30259	0.02	2.99573	2.75	14.8271	82.1	4.40794	18.8	2.93386	117.5	4.76644	10.3	2.33214	32.3	3.47507	31.9	3.46261	37.5	3.62434	231	12.3502	13.3	2.58776	1.05	0.0487902	0.57	-0.562119
809	2020-03-02	2020-03-04	2020-03-05	2020-03-21	1	2020-03-03	741	1	21994	17	2	0	15	12.64	9.44462	0.48	6.17379	1.21	7.09838	10.92	9.29835	0.01	2.30259	0.02	2.99573	2.6	14.771	80.4	4.38701	17.9	2.8848	118.5	4.77491	10.1	2.31254	30.8	3.42752	32.8	3.49043	38.8	3.65842	230	12.3458	13.6	2.61007	1.22	0.198851	0.64	-0.446287
809	2020-03-02	2020-03-04	2020-03-05	2020-03-21	1	2020-03-03	741	1	21994	17	2	0	16	16.25	9.69585	0.8	6.68461	1.04	6.94698	14.39	9.57429	0		0.02	2.99573	2.7	14.8088	79.6	4.37701	17.8	2.8792	118.9	4.77828	10.3	2.33214	32.1	3.46886	32.1	3.46886	38.1	3.64021	219	12.2968	13.6	2.61007	2.68	0.985817	1.87	0.625938
809	2020-03-02	2020-03-04	2020-03-05	2020-03-21	1	2020-03-03	741	1	21994	17	2	0	17	13.68	9.52369	0.65	6.47697	0.72	6.57925	12.28	9.41573	0.01	2.30259	0.02	2.99573	2.54	14.7477	79.7	4.37827	17.6	2.8679	118.9	4.77828	9.5	2.25129	30.2	3.40784	31.5	3.44999	37.4	3.62167	175	12.0725	13.1	2.57261	2.86	1.05082	2.11	0.746688
809	2020-03-02	2020-03-04	2020-03-05	2020-03-21	1	2020-03-03	741	1	21994	17	2	0	18	15.87	9.67219	0.6	6.39693	0.69	6.53669	14.54	9.58466	0.02	2.99573	0.02	2.99573	2.61	14.7749	75	4.31749	16.9	2.82731	118.8	4.77744	9.9	2.29253	31	3.43399	31.9	3.46261	37.9	3.63495	160	11.9829	13.7	2.6174	1.9	0.641854	1.39	0.329304
809	2020-03-02	2020-03-04	2020-03-05	2020-03-21	1	2020-03-03	741	1	21994	17	2	0	19
809	2020-03-02	2020-03-04	2020-03-05	2020-03-21	1	2020-03-03	741	1	21994	17	2	0	20
809	2020-03-02	2020-03-04	2020-03-05	2020-03-21	1	2020-03-03	741	1	21994	17	2	0	21
810		2020-03-05	2020-03-04	2020-03-07	0	2020-03-04	39	1	21978	2		1	0
810		2020-03-05	2020-03-04	2020-03-07	0	2020-03-04	39	1	21978	2		1	1
810		2020-03-05	2020-03-04	2020-03-07	0	2020-03-04	39	1	21978	2		1	2
810		2020-03-05	2020-03-04	2020-03-07	0	2020-03-04	39	1	21978	2		1	3
810		2020-03-05	2020-03-04	2020-03-07	0	2020-03-04	39	1	21978	2		1	4
810		2020-03-05	2020-03-04	2020-03-07	0	2020-03-04	39	1	21978	2		1	5
810		2020-03-05	2020-03-04	2020-03-07	0	2020-03-04	39	1	21978	2		1	6
810		2020-03-05	2020-03-04	2020-03-07	0	2020-03-04	39	1	21978	2		1	7
810		2020-03-05	2020-03-04	2020-03-07	0	2020-03-04	39	1	21978	2		1	8
810		2020-03-05	2020-03-04	2020-03-07	0	2020-03-04	39	1	21978	2		1	9
810		2020-03-05	2020-03-04	2020-03-07	0	2020-03-04	39	1	21978	2		1	10
810		2020-03-05	2020-03-04	2020-03-07	0	2020-03-04	39	1	21978	2		1	11
810		2020-03-05	2020-03-04	2020-03-07	0	2020-03-04	39	1	21978	2		1	12
810		2020-03-05	2020-03-04	2020-03-07	0	2020-03-04	39	1	21978	2		1	13
810		2020-03-05	2020-03-04	2020-03-07	0	2020-03-04	39	1	21978	2		1	14
810		2020-03-05	2020-03-04	2020-03-07	0	2020-03-04	39	1	21978	2		1	15
810		2020-03-05	2020-03-04	2020-03-07	0	2020-03-04	39	1	21978	2		1	16
810		2020-03-05	2020-03-04	2020-03-07	0	2020-03-04	39	1	21978	2		1	17
810		2020-03-05	2020-03-04	2020-03-07	0	2020-03-04	39	1	21978	2		1	18
810		2020-03-05	2020-03-04	2020-03-07	0	2020-03-04	39	1	21978	2		1	19
810		2020-03-05	2020-03-04	2020-03-07	0	2020-03-04	39	1	21978	2		1	20
810		2020-03-05	2020-03-04	2020-03-07	0	2020-03-04	39	1	21978	2		1	21
813	2020-03-03	2020-03-05	2020-03-05	2020-03-11	0	2020-03-05	37	1	21979	6	2	0	0
813	2020-03-03	2020-03-05	2020-03-05	2020-03-11	0	2020-03-05	37	1	21979	6	2	0	1
813	2020-03-03	2020-03-05	2020-03-05	2020-03-11	0	2020-03-05	37	1	21979	6	2	0	2	6.39	8.76249	3.3	8.10168	0.69	6.53669	2.32	7.74932	0.05	3.91202	0.03	3.4012	5.71	15.5577	38.9	3.66099	12.6	2.5337	85.3	4.44618	15.9	2.76632	48.7	3.88568	32.6	3.48431	27.8	3.32504	182	12.1118	9.7	2.27213	0.62	-0.478036	0.19	-1.66073
813	2020-03-03	2020-03-05	2020-03-05	2020-03-11	0	2020-03-05	37	1	21979	6	2	0	3
813	2020-03-03	2020-03-05	2020-03-05	2020-03-11	0	2020-03-05	37	1	21979	6	2	0	4
813	2020-03-03	2020-03-05	2020-03-05	2020-03-11	0	2020-03-05	37	1	21979	6	2	0	5
813	2020-03-03	2020-03-05	2020-03-05	2020-03-11	0	2020-03-05	37	1	21979	6	2	0	6
813	2020-03-03	2020-03-05	2020-03-05	2020-03-11	0	2020-03-05	37	1	21979	6	2	0	7
813	2020-03-03	2020-03-05	2020-03-05	2020-03-11	0	2020-03-05	37	1	21979	6	2	0	8
813	2020-03-03	2020-03-05	2020-03-05	2020-03-11	0	2020-03-05	37	1	21979	6	2	0	9
813	2020-03-03	2020-03-05	2020-03-05	2020-03-11	0	2020-03-05	37	1	21979	6	2	0	10
813	2020-03-03	2020-03-05	2020-03-05	2020-03-11	0	2020-03-05	37	1	21979	6	2	0	11
813	2020-03-03	2020-03-05	2020-03-05	2020-03-11	0	2020-03-05	37	1	21979	6	2	0	12
813	2020-03-03	2020-03-05	2020-03-05	2020-03-11	0	2020-03-05	37	1	21979	6	2	0	13
813	2020-03-03	2020-03-05	2020-03-05	2020-03-11	0	2020-03-05	37	1	21979	6	2	0	14
813	2020-03-03	2020-03-05	2020-03-05	2020-03-11	0	2020-03-05	37	1	21979	6	2	0	15
813	2020-03-03	2020-03-05	2020-03-05	2020-03-11	0	2020-03-05	37	1	21979	6	2	0	16
813	2020-03-03	2020-03-05	2020-03-05	2020-03-11	0	2020-03-05	37	1	21979	6	2	0	17
813	2020-03-03	2020-03-05	2020-03-05	2020-03-11	0	2020-03-05	37	1	21979	6	2	0	18
813	2020-03-03	2020-03-05	2020-03-05	2020-03-11	0	2020-03-05	37	1	21979	6	2	0	19
813	2020-03-03	2020-03-05	2020-03-05	2020-03-11	0	2020-03-05	37	1	21979	6	2	0	20
813	2020-03-03	2020-03-05	2020-03-05	2020-03-11	0	2020-03-05	37	1	21979	6	2	0	21
817	2020-02-28	2020-03-05	2020-03-05	2020-03-20	0	2020-03-05	176	1	21990	15	6	0	0
817	2020-02-28	2020-03-05	2020-03-05	2020-03-20	0	2020-03-05	176	1	21990	15	6	0	1
817	2020-02-28	2020-03-05	2020-03-05	2020-03-20	0	2020-03-05	176	1	21990	15	6	0	2
817	2020-02-28	2020-03-05	2020-03-05	2020-03-20	0	2020-03-05	176	1	21990	15	6	0	3
817	2020-02-28	2020-03-05	2020-03-05	2020-03-20	0	2020-03-05	176	1	21990	15	6	0	4
817	2020-02-28	2020-03-05	2020-03-05	2020-03-20	0	2020-03-05	176	1	21990	15	6	0	5
817	2020-02-28	2020-03-05	2020-03-05	2020-03-20	0	2020-03-05	176	1	21990	15	6	0	6	3.08	8.03269	0.87	6.76849	0.35	5.85793	1.83	7.51207	0.01	2.30259	0.02	2.99573	5.62	15.5418	38.8	3.65842	12.8	2.54944	82.7	4.41522	15.2	2.7213	46.5	3.83945	32.7	3.48738	27	3.29584	174	12.0668	13.1	2.57261	0.42	-0.867501	0.16	-1.83258
817	2020-02-28	2020-03-05	2020-03-05	2020-03-20	0	2020-03-05	176	1	21990	15	6	0	7
817	2020-02-28	2020-03-05	2020-03-05	2020-03-20	0	2020-03-05	176	1	21990	15	6	0	8	3.31	8.1047	0.8	6.68461	0.28	5.63479	2.21	7.70075	0.01	2.30259	0.01	2.30259	5.74	15.563	39.2	3.66868	13	2.56495	82.4	4.41158	15.2	2.7213	47.3	3.85651	32.1	3.46886	26.5	3.27714	211	12.2596	13	2.56495	0.48	-0.733969	0.19	-1.66073
817	2020-02-28	2020-03-05	2020-03-05	2020-03-20	0	2020-03-05	176	1	21990	15	6	0	9
817	2020-02-28	2020-03-05	2020-03-05	2020-03-20	0	2020-03-05	176	1	21990	15	6	0	10
817	2020-02-28	2020-03-05	2020-03-05	2020-03-20	0	2020-03-05	176	1	21990	15	6	0	11
817	2020-02-28	2020-03-05	2020-03-05	2020-03-20	0	2020-03-05	176	1	21990	15	6	0	12	8.58	9.05719	0.56	6.32794	0.43	6.06379	7.58	8.93327	0		0.01	2.30259	5.08	15.4408	38.3	3.64545	12.8	2.54944	81.5	4.4006	13.7	2.6174	41.4	3.72328	33.1	3.49953	27	3.29584	264	12.4837	12.3	2.5096	1.14	0.131028	0.45	-0.798508
817	2020-02-28	2020-03-05	2020-03-05	2020-03-20	0	2020-03-05	176	1	21990	15	6	0	13
817	2020-02-28	2020-03-05	2020-03-05	2020-03-20	0	2020-03-05	176	1	21990	15	6	0	14
817	2020-02-28	2020-03-05	2020-03-05	2020-03-20	0	2020-03-05	176	1	21990	15	6	0	15
817	2020-02-28	2020-03-05	2020-03-05	2020-03-20	0	2020-03-05	176	1	21990	15	6	0	16
817	2020-02-28	2020-03-05	2020-03-05	2020-03-20	0	2020-03-05	176	1	21990	15	6	0	17	6.82	8.82761	0.48	6.17379	0.66	6.49224	5.66	8.64118	0		0.02	2.99573	5.25	15.4737	39.5	3.6763	13.2	2.58022	82.5	4.4128	14.2	2.65324	43.3	3.76815	32.8	3.49043	27	3.29584	324	12.6885	11.2	2.41591	1.55	0.438255	0.52	-0.653926
817	2020-02-28	2020-03-05	2020-03-05	2020-03-20	0	2020-03-05	176	1	21990	15	6	0	18
817	2020-02-28	2020-03-05	2020-03-05	2020-03-20	0	2020-03-05	176	1	21990	15	6	0	19
817	2020-02-28	2020-03-05	2020-03-05	2020-03-20	0	2020-03-05	176	1	21990	15	6	0	20
817	2020-02-28	2020-03-05	2020-03-05	2020-03-20	0	2020-03-05	176	1	21990	15	6	0	21
819	2020-03-02	2020-03-05	2020-03-05	2020-04-08	0	2020-03-04	716	1	22013	34	3	0	0
819	2020-03-02	2020-03-05	2020-03-05	2020-04-08	0	2020-03-04	716	1	22013	34	3	0	1
819	2020-03-02	2020-03-05	2020-03-05	2020-04-08	0	2020-03-04	716	1	22013	34	3	0	2
819	2020-03-02	2020-03-05	2020-03-05	2020-04-08	0	2020-03-04	716	1	22013	34	3	0	3	9.42	9.15059	2.53	7.83598	0.74	6.60665	5.95	8.69115	0.17	5.1358	0.03	3.4012	3.79	15.1479	42.9	3.75887	13.2	2.58022	88.9	4.48751	11.1	2.40694	33.7	3.5175	32.9	3.49347	29.3	3.37759	248	12.4212	10.7	2.37024			0
819	2020-03-02	2020-03-05	2020-03-05	2020-04-08	0	2020-03-04	716	1	22013	34	3	0	4	8.24	9.01676	1.44	7.2724	0.29	5.66988	6.49	8.77802	0.01	2.30259	0.01	2.30259	4.03	15.2093	42.1	3.74005	13	2.56495	88.1	4.47847	11.5	2.44235	35.5	3.56953	32.4	3.47816	28.5	3.3499	285	12.5602	10.4	2.34181	0.18	-1.7148	0
819	2020-03-02	2020-03-05	2020-03-05	2020-04-08	0	2020-03-04	716	1	22013	34	3	0	5	13.05	9.47654	1.24	7.12287	0.35	5.85793	11.44	9.34487	0		0.02	2.99573	4.49	15.3174	41.2	3.71844	12.9	2.55723	87.3	4.46935	13	2.56495	39.2	3.66868	33.2	3.50255	29	3.3673	342	12.7426	10.5	2.35137	0.2	-1.60944	0
819	2020-03-02	2020-03-05	2020-03-05	2020-04-08	0	2020-03-04	716	1	22013	34	3	0	6	10.66	9.27425	1.24	7.12287	0.6	6.39693	8.81	9.08364	0		0.01	2.30259	4.32	15.2788	42.3	3.74479	12.9	2.55723	88.7	4.48526	12.3	2.5096	38.3	3.64545	32.1	3.46886	28.5	3.3499	387	12.8662	10.3	2.33214	0.29	-1.23787	0
819	2020-03-02	2020-03-05	2020-03-05	2020-04-08	0	2020-03-04	716	1	22013	34	3	0	7	12.42	9.42706	1.06	6.96602	0.85	6.74524	10.49	9.25818	0		0.02	2.99573	4.34	15.2834	41.8	3.7329	12.8	2.54944	88.7	4.48526	12.3	2.5096	38.5	3.65066	31.9	3.46261	28.3	3.34286	335	12.7219	10.3	2.33214	0.25	-1.38629	0
819	2020-03-02	2020-03-05	2020-03-05	2020-04-08	0	2020-03-04	716	1	22013	34	3	0	8	8.37	9.03241	1.22	7.10661	0.57	6.34564	6.57	8.79027	0		0.01	2.30259	4.08	15.2216	43	3.7612	13	2.56495	90.4	4.50424	11.8	2.4681	36.9	3.60821	32	3.46574	28.9	3.36384	320	12.6761	10.9	2.38876	0.24	-1.42712	0
819	2020-03-02	2020-03-05	2020-03-05	2020-04-08	0	2020-03-04	716	1	22013	34	3	0	9	11.31	9.33344	1.51	7.31987	0.81	6.69703	8.98	9.10276	0		0.01	2.30259	4.07	15.2192	44.8	3.80221	13.3	2.58776	92.4	4.52613	11.8	2.4681	37.6	3.627	31.4	3.44681	29	3.3673	348	12.76	10.6	2.36085	0.2	-1.60944	0
819	2020-03-02	2020-03-05	2020-03-05	2020-04-08	0	2020-03-04	716	1	22013	34	3	0	10	10.11	9.22128	1.54	7.33954	0.62	6.42972	7.95	8.98093	0		0		3.89	15.1739	45.1	3.80888	13.6	2.61007	90.5	4.50535	11.2	2.41591	35.2	3.56105	31.8	3.45947	28.8	3.36037	334	12.7189	10.7	2.37024	0.28	-1.27297	0
819	2020-03-02	2020-03-05	2020-03-05	2020-04-08	0	2020-03-04	716	1	22013	34	3	0	11	12.37	9.42303	1.49	7.30653	0.66	6.49224	10.21	9.23112	0		0.01	2.30259	4.04	15.2118	46.6	3.8416	14	2.63906	90.3	4.50314	11.6	2.451	36.5	3.59731	31.8	3.45947	28.7	3.3569	323	12.6854	10.9	2.38876	0.33	-1.10866	0.1	-2.30259
819	2020-03-02	2020-03-05	2020-03-05	2020-04-08	0	2020-03-04	716	1	22013	34	3	0	12	16.57	9.71535	1.34	7.20043	0.78	6.65929	14.44	9.57776	0		0.01	2.30259	4.36	15.288	44.8	3.80221	13.7	2.6174	89.2	4.49088	12.4	2.5177	38.9	3.66099	31.9	3.46261	28.4	3.34639	318	12.6698	10.4	2.34181	0.45	-0.798508	0.13	-2.04022
819	2020-03-02	2020-03-05	2020-03-05	2020-04-08	0	2020-03-04	716	1	22013	34	3	0	13	21.07	9.95561	2.47	7.81197	1.72	7.45008	16.86	9.7327	0		0.02	2.99573	4.76	15.3758	43.8	3.77963	13.6	2.61007	88.2	4.47961	13.5	2.60269	42	3.73767	32.1	3.46886	28.4	3.34639	305	12.6281	10.8	2.37955	0.46	-0.776529	0.15	-1.89712
819	2020-03-02	2020-03-05	2020-03-05	2020-04-08	0	2020-03-04	716	1	22013	34	3	0	14
819	2020-03-02	2020-03-05	2020-03-05	2020-04-08	0	2020-03-04	716	1	22013	34	3	0	15	12.52	9.43508	1.57	7.35883	1.27	7.14677	9.67	9.17678	0		0.01	2.30259	4.44	15.3062	41.3	3.72086	13.2	2.58022	87.4	4.47049	12.9	2.55723	38.8	3.65842	33.2	3.50255	29.1	3.37074	284	12.5567	11.3	2.4248	0.84	-0.174353	0.28	-1.27297
819	2020-03-02	2020-03-05	2020-03-05	2020-04-08	0	2020-03-04	716	1	22013	34	3	0	16	12.86	9.46188	2.57	7.85166	1.71	7.44425	8.55	9.05369	0.01	2.30259	0.02	2.99573	5	15.425	41.4	3.72328	13.4	2.59525	86.4	4.45899	14.2	2.65324	43.2	3.76584	32.9	3.49347	28.4	3.34639	364	12.8049	11.4	2.43361	0.71	-0.34249	0.18	-1.7148
819	2020-03-02	2020-03-05	2020-03-05	2020-04-08	0	2020-03-04	716	1	22013	34	3	0	17
819	2020-03-02	2020-03-05	2020-03-05	2020-04-08	0	2020-03-04	716	1	22013	34	3	0	18
819	2020-03-02	2020-03-05	2020-03-05	2020-04-08	0	2020-03-04	716	1	22013	34	3	0	19
819	2020-03-02	2020-03-05	2020-03-05	2020-04-08	0	2020-03-04	716	1	22013	34	3	0	20
819	2020-03-02	2020-03-05	2020-03-05	2020-04-08	0	2020-03-04	716	1	22013	34	3	0	21
821	2020-03-01	2020-03-05	2020-03-05	2020-03-14	0	2020-03-04	85	1	21988	9	4	0	0
821	2020-03-01	2020-03-05	2020-03-05	2020-03-14	0	2020-03-04	85	1	21988	9	4	0	1
821	2020-03-01	2020-03-05	2020-03-05	2020-03-14	0	2020-03-04	85	1	21988	9	4	0	2
821	2020-03-01	2020-03-05	2020-03-05	2020-03-14	0	2020-03-04	85	1	21988	9	4	0	3
821	2020-03-01	2020-03-05	2020-03-05	2020-03-14	0	2020-03-04	85	1	21988	9	4	0	4	14.15	9.55747	0.66	6.49224	0.75	6.62007	12.69	9.44857	0.02	2.99573	0.03	3.4012	4.19	15.2482	45.6	3.81991	14.3	2.66026	85.9	4.45318	12.3	2.5096	36	3.58352	34.2	3.53223	29.4	3.38099	48	10.779	12.5	2.52573	1.33	0.285179	0.86	-0.150823
821	2020-03-01	2020-03-05	2020-03-05	2020-03-14	0	2020-03-04	85	1	21988	9	4	0	5
821	2020-03-01	2020-03-05	2020-03-05	2020-03-14	0	2020-03-04	85	1	21988	9	4	0	6
821	2020-03-01	2020-03-05	2020-03-05	2020-03-14	0	2020-03-04	85	1	21988	9	4	0	7
821	2020-03-01	2020-03-05	2020-03-05	2020-03-14	0	2020-03-04	85	1	21988	9	4	0	8
821	2020-03-01	2020-03-05	2020-03-05	2020-03-14	0	2020-03-04	85	1	21988	9	4	0	9
821	2020-03-01	2020-03-05	2020-03-05	2020-03-14	0	2020-03-04	85	1	21988	9	4	0	10	12.58	9.43986	2.15	7.67322	1.31	7.17778	8.97	9.10164	0.09	4.49981	0.06	4.09434	4.28	15.2695	47.8	3.86703	14.6	2.68102	89	4.48864	12.3	2.5096	38.1	3.64021	32.3	3.47507	28.7	3.3569	256	12.4529	10.8	2.37955	1.47	0.385262	0.77	-0.261365
821	2020-03-01	2020-03-05	2020-03-05	2020-03-14	0	2020-03-04	85	1	21988	9	4	0	11
821	2020-03-01	2020-03-05	2020-03-05	2020-03-14	0	2020-03-04	85	1	21988	9	4	0	12
821	2020-03-01	2020-03-05	2020-03-05	2020-03-14	0	2020-03-04	85	1	21988	9	4	0	13																																	1.37	0.314811	0.74	-0.301105
821	2020-03-01	2020-03-05	2020-03-05	2020-03-14	0	2020-03-04	85	1	21988	9	4	0	14
821	2020-03-01	2020-03-05	2020-03-05	2020-03-14	0	2020-03-04	85	1	21988	9	4	0	15
821	2020-03-01	2020-03-05	2020-03-05	2020-03-14	0	2020-03-04	85	1	21988	9	4	0	16
821	2020-03-01	2020-03-05	2020-03-05	2020-03-14	0	2020-03-04	85	1	21988	9	4	0	17
821	2020-03-01	2020-03-05	2020-03-05	2020-03-14	0	2020-03-04	85	1	21988	9	4	0	18
821	2020-03-01	2020-03-05	2020-03-05	2020-03-14	0	2020-03-04	85	1	21988	9	4	0	19
821	2020-03-01	2020-03-05	2020-03-05	2020-03-14	0	2020-03-04	85	1	21988	9	4	0	20
821	2020-03-01	2020-03-05	2020-03-05	2020-03-14	0	2020-03-04	85	1	21988	9	4	0	21
824	2020-02-20	2020-03-05	2020-03-05	2020-03-25	1	2020-03-04	562	1	21999	20	14	0	0
824	2020-02-20	2020-03-05	2020-03-05	2020-03-25	1	2020-03-04	562	1	21999	20	14	0	1
824	2020-02-20	2020-03-05	2020-03-05	2020-03-25	1	2020-03-04	562	1	21999	20	14	0	2
824	2020-02-20	2020-03-05	2020-03-05	2020-03-25	1	2020-03-04	562	1	21999	20	14	0	3
824	2020-02-20	2020-03-05	2020-03-05	2020-03-25	1	2020-03-04	562	1	21999	20	14	0	4
824	2020-02-20	2020-03-05	2020-03-05	2020-03-25	1	2020-03-04	562	1	21999	20	14	0	5
824	2020-02-20	2020-03-05	2020-03-05	2020-03-25	1	2020-03-04	562	1	21999	20	14	0	6
824	2020-02-20	2020-03-05	2020-03-05	2020-03-25	1	2020-03-04	562	1	21999	20	14	0	7
824	2020-02-20	2020-03-05	2020-03-05	2020-03-25	1	2020-03-04	562	1	21999	20	14	0	8
824	2020-02-20	2020-03-05	2020-03-05	2020-03-25	1	2020-03-04	562	1	21999	20	14	0	9
824	2020-02-20	2020-03-05	2020-03-05	2020-03-25	1	2020-03-04	562	1	21999	20	14	0	10
824	2020-02-20	2020-03-05	2020-03-05	2020-03-25	1	2020-03-04	562	1	21999	20	14	0	11
824	2020-02-20	2020-03-05	2020-03-05	2020-03-25	1	2020-03-04	562	1	21999	20	14	0	12
824	2020-02-20	2020-03-05	2020-03-05	2020-03-25	1	2020-03-04	562	1	21999	20	14	0	13
824	2020-02-20	2020-03-05	2020-03-05	2020-03-25	1	2020-03-04	562	1	21999	20	14	0	14	7.12	8.87066	0.42	6.04026	0.31	5.73657	6.38	8.76092	0		0.01	2.30259	5.27	15.4775	48.5	3.88156	15	2.70805	87.9	4.4762	13.9	2.63189	46.3	3.83514	30	3.4012	26.4	3.27336	121	11.7035	10.2	2.32239	0.53	-0.634878	0.25	-1.38629
824	2020-02-20	2020-03-05	2020-03-05	2020-03-25	1	2020-03-04	562	1	21999	20	14	0	15	10.45	9.25436	0.4	5.99146	0.38	5.94017	9.66	9.17575	0		0.01	2.30259	5.83	15.5785	46.8	3.84588	15.2	2.7213	84.7	4.43912	15.4	2.73437	49.4	3.89995	31.2	3.44042	26.4	3.27336	195	12.1807	9.8	2.28238	0.69	-0.371064	0.32	-1.13943
824	2020-02-20	2020-03-05	2020-03-05	2020-03-25	1	2020-03-04	562	1	21999	20	14	0	16
824	2020-02-20	2020-03-05	2020-03-05	2020-03-25	1	2020-03-04	562	1	21999	20	14	0	17
824	2020-02-20	2020-03-05	2020-03-05	2020-03-25	1	2020-03-04	562	1	21999	20	14	0	18	4.79	8.47429	0.44	6.08678	0.21	5.34711	4.14	8.32845	0		0		5.4	15.5019	46.9	3.84802	15.1	2.71469	84.1	4.43201	13.9	2.63189	45.4	3.81551	30.6	3.421	25.7	3.24649	264	12.4837	9.5	2.25129	1.19	0.173953	0.57	-0.562119
824	2020-02-20	2020-03-05	2020-03-05	2020-03-25	1	2020-03-04	562	1	21999	20	14	0	19	5.31	8.57735	0.37	5.9135	0.34	5.82895	4.6	8.43381	0		0		5.67	15.5507	45.4	3.81551	14.9	2.70136	83.8	4.42843	14.6	2.68102	47.5	3.86073	30.7	3.42426	25.7	3.24649	298	12.6049	9.6	2.26176
824	2020-02-20	2020-03-05	2020-03-05	2020-03-25	1	2020-03-04	562	1	21999	20	14	0	20	5.5	8.6125	0.43	6.06379	0.41	6.01616	4.65	8.44462	0		0.01	2.30259	5.58	15.5347	45	3.80666	14.9	2.70136	83	4.41884	14.5	2.67415	46.3	3.83514	31.3	3.44362	26	3.2581	299	12.6082	9.9	2.29253	0.93	-0.0725707	0.36	-1.02165
824	2020-02-20	2020-03-05	2020-03-05	2020-03-25	1	2020-03-04	562	1	21999	20	14	0	21
825	2020-02-29	2020-03-05	2020-03-05	2020-03-25	0	2020-03-05	399	2	21996	20	5	0	0
825	2020-02-29	2020-03-05	2020-03-05	2020-03-25	0	2020-03-05	399	2	21996	20	5	0	1
825	2020-02-29	2020-03-05	2020-03-05	2020-03-25	0	2020-03-05	399	2	21996	20	5	0	2
825	2020-02-29	2020-03-05	2020-03-05	2020-03-25	0	2020-03-05	399	2	21996	20	5	0	3
825	2020-02-29	2020-03-05	2020-03-05	2020-03-25	0	2020-03-05	399	2	21996	20	5	0	4
825	2020-02-29	2020-03-05	2020-03-05	2020-03-25	0	2020-03-05	399	2	21996	20	5	0	5	3.08	8.03269	0.74	6.60665	0.2	5.29832	2.13	7.66388	0		0.01	2.30259	4.24	15.2601	45.1	3.80888	13.2	2.58022	92.7	4.52937	13.3	2.58776	39.3	3.67123	33.8	3.52046	31.4	3.44681	156	11.9576	11.8	2.4681	0.36	-1.02165	0.13	-2.04022
825	2020-02-29	2020-03-05	2020-03-05	2020-03-25	0	2020-03-05	399	2	21996	20	5	0	6
825	2020-02-29	2020-03-05	2020-03-05	2020-03-25	0	2020-03-05	399	2	21996	20	5	0	7	2.03	7.61579	0.59	6.38012	0.09	4.49981	1.34	7.20043	0		0.01	2.30259	3.58	15.0909	44.8	3.80221	13	2.56495	92.7	4.52937	11.3	2.4248	33.2	3.50255	34	3.52636	31.6	3.45316	113	11.6351	12.2	2.50144
825	2020-02-29	2020-03-05	2020-03-05	2020-03-25	0	2020-03-05	399	2	21996	20	5	0	8	2.04	7.62071	0.55	6.30992	0.12	4.78749	1.36	7.21524	0		0.01	2.30259	3.59	15.0937	45.2	3.8111	13.2	2.58022	93	4.5326	11.3	2.4248	33.4	3.50856	33.8	3.52046	31.5	3.44999	99	11.5029	12.2	2.50144
825	2020-02-29	2020-03-05	2020-03-05	2020-03-25	0	2020-03-05	399	2	21996	20	5	0	9	1.86	7.52833	0.38	5.94017	0.11	4.70048	1.36	7.21524	0		0.01	2.30259	3.69	15.1211	45.3	3.81331	13.1	2.57261	93.5	4.53796	11.6	2.451	34.5	3.54096	33.6	3.51453	31.4	3.44681	108	11.5899	12.7	2.5416	0.58	-0.544727	0.22	-1.51413
825	2020-02-29	2020-03-05	2020-03-05	2020-03-25	0	2020-03-05	399	2	21996	20	5	0	10	4.29	8.36404	0.33	5.79909	0.21	5.34711	3.75	8.22951	0		0		3.8	15.1505	44.8	3.80221	12.9	2.55723	93.7	4.5401	12	2.48491	35.6	3.57235	33.7	3.5175	31.6	3.45316	104	11.5521	13.1	2.57261	0.61	-0.494296	0.22	-1.51413
825	2020-02-29	2020-03-05	2020-03-05	2020-03-25	0	2020-03-05	399	2	21996	20	5	0	11																																	0.47	-0.755023	0.16	-1.83258
825	2020-02-29	2020-03-05	2020-03-05	2020-03-25	0	2020-03-05	399	2	21996	20	5	0	12	6.26	8.74194	0.44	6.08678	0.44	6.08678	5.37	8.58858	0		0.01	2.30259	3.61	15.0992	45.4	3.81551	13.2	2.58022	93.1	4.53367	11.2	2.41591	33.6	3.51453	33.3	3.50556	31	3.43399	148	11.905	12.3	2.5096
825	2020-02-29	2020-03-05	2020-03-05	2020-03-25	0	2020-03-05	399	2	21996	20	5	0	13	3.09	8.03593	0.84	6.7334	0.25	5.52146	1.97	7.58579	0.02	2.99573	0.01	2.30259	3.91	15.1791	44.8	3.80221	13.1	2.57261	93.1	4.53367	12.1	2.49321	36.4	3.59457	33.2	3.50255	30.9	3.43076	179	12.0951	11.5	2.44235
825	2020-02-29	2020-03-05	2020-03-05	2020-03-25	0	2020-03-05	399	2	21996	20	5	0	14	2.93	7.98276	0.76	6.63332	0.32	5.76832	1.75	7.46737	0.09	4.49981	0.01	2.30259	3.96	15.1918	43.5	3.77276	12.7	2.5416	92.7	4.52937	12.3	2.5096	36.7	3.60278	33.5	3.51154	31.1	3.43721	203	12.221	12	2.48491
825	2020-02-29	2020-03-05	2020-03-05	2020-03-25	0	2020-03-05	399	2	21996	20	5	0	15
825	2020-02-29	2020-03-05	2020-03-05	2020-03-25	0	2020-03-05	399	2	21996	20	5	0	16	2.42	7.79152	0.85	6.74524	0.32	5.76832	1.11	7.01211	0.12	4.78749	0.02	2.99573	4.14	15.2362	43.6	3.77506	12.8	2.54944	92.8	4.53045	12.8	2.54944	38.4	3.64806	33.3	3.50556	30.9	3.43076	251	12.4332	11.7	2.45959
825	2020-02-29	2020-03-05	2020-03-05	2020-03-25	0	2020-03-05	399	2	21996	20	5	0	17
825	2020-02-29	2020-03-05	2020-03-05	2020-03-25	0	2020-03-05	399	2	21996	20	5	0	18
825	2020-02-29	2020-03-05	2020-03-05	2020-03-25	0	2020-03-05	399	2	21996	20	5	0	19	2.67	7.88983	1.27	7.14677	0.37	5.9135	0.88	6.77992	0.07	4.2485	0.08	4.38203	3.75	15.1373	45.1	3.80888	13.1	2.57261	94.1	4.54436	11.6	2.451	35.3	3.56388	32.9	3.49347	30.9	3.43076	293	12.5879	11.9	2.47654
825	2020-02-29	2020-03-05	2020-03-05	2020-03-25	0	2020-03-05	399	2	21996	20	5	0	20
825	2020-02-29	2020-03-05	2020-03-05	2020-03-25	0	2020-03-05	399	2	21996	20	5	0	21
826	2020-02-10	2020-03-05	2020-03-05	2020-03-13	0	2020-03-05	67	1	21985	8	24	0	0
826	2020-02-10	2020-03-05	2020-03-05	2020-03-13	0	2020-03-05	67	1	21985	8	24	0	1
826	2020-02-10	2020-03-05	2020-03-05	2020-03-13	0	2020-03-05	67	1	21985	8	24	0	2
826	2020-02-10	2020-03-05	2020-03-05	2020-03-13	0	2020-03-05	67	1	21985	8	24	0	3
826	2020-02-10	2020-03-05	2020-03-05	2020-03-13	0	2020-03-05	67	1	21985	8	24	0	4
826	2020-02-10	2020-03-05	2020-03-05	2020-03-13	0	2020-03-05	67	1	21985	8	24	0	5
826	2020-02-10	2020-03-05	2020-03-05	2020-03-13	0	2020-03-05	67	1	21985	8	24	0	6
826	2020-02-10	2020-03-05	2020-03-05	2020-03-13	0	2020-03-05	67	1	21985	8	24	0	7
826	2020-02-10	2020-03-05	2020-03-05	2020-03-13	0	2020-03-05	67	1	21985	8	24	0	8
826	2020-02-10	2020-03-05	2020-03-05	2020-03-13	0	2020-03-05	67	1	21985	8	24	0	9
826	2020-02-10	2020-03-05	2020-03-05	2020-03-13	0	2020-03-05	67	1	21985	8	24	0	10
826	2020-02-10	2020-03-05	2020-03-05	2020-03-13	0	2020-03-05	67	1	21985	8	24	0	11
826	2020-02-10	2020-03-05	2020-03-05	2020-03-13	0	2020-03-05	67	1	21985	8	24	0	12
826	2020-02-10	2020-03-05	2020-03-05	2020-03-13	0	2020-03-05	67	1	21985	8	24	0	13
826	2020-02-10	2020-03-05	2020-03-05	2020-03-13	0	2020-03-05	67	1	21985	8	24	0	14
826	2020-02-10	2020-03-05	2020-03-05	2020-03-13	0	2020-03-05	67	1	21985	8	24	0	15
826	2020-02-10	2020-03-05	2020-03-05	2020-03-13	0	2020-03-05	67	1	21985	8	24	0	16
826	2020-02-10	2020-03-05	2020-03-05	2020-03-13	0	2020-03-05	67	1	21985	8	24	0	17
826	2020-02-10	2020-03-05	2020-03-05	2020-03-13	0	2020-03-05	67	1	21985	8	24	0	18
826	2020-02-10	2020-03-05	2020-03-05	2020-03-13	0	2020-03-05	67	1	21985	8	24	0	19
826	2020-02-10	2020-03-05	2020-03-05	2020-03-13	0	2020-03-05	67	1	21985	8	24	0	20
826	2020-02-10	2020-03-05	2020-03-05	2020-03-13	0	2020-03-05	67	1	21985	8	24	0	21
827	2020-02-23	2020-03-05	2020-03-05	2020-03-20	0	2020-03-04	208	2	21993	15	11	0	0
827	2020-02-23	2020-03-05	2020-03-05	2020-03-20	0	2020-03-04	208	2	21993	15	11	0	1
827	2020-02-23	2020-03-05	2020-03-05	2020-03-20	0	2020-03-04	208	2	21993	15	11	0	2
827	2020-02-23	2020-03-05	2020-03-05	2020-03-20	0	2020-03-04	208	2	21993	15	11	0	3
827	2020-02-23	2020-03-05	2020-03-05	2020-03-20	0	2020-03-04	208	2	21993	15	11	0	4
827	2020-02-23	2020-03-05	2020-03-05	2020-03-20	0	2020-03-04	208	2	21993	15	11	0	5
827	2020-02-23	2020-03-05	2020-03-05	2020-03-20	0	2020-03-04	208	2	21993	15	11	0	6
827	2020-02-23	2020-03-05	2020-03-05	2020-03-20	0	2020-03-04	208	2	21993	15	11	0	7
827	2020-02-23	2020-03-05	2020-03-05	2020-03-20	0	2020-03-04	208	2	21993	15	11	0	8
827	2020-02-23	2020-03-05	2020-03-05	2020-03-20	0	2020-03-04	208	2	21993	15	11	0	9
827	2020-02-23	2020-03-05	2020-03-05	2020-03-20	0	2020-03-04	208	2	21993	15	11	0	10
827	2020-02-23	2020-03-05	2020-03-05	2020-03-20	0	2020-03-04	208	2	21993	15	11	0	11	5.03	8.52318	1.77	7.47874	0.5	6.21461	2.72	7.90839	0.03	3.4012	0.01	2.30259	4.25	15.2624	45.1	3.80888	13.6	2.61007	90.1	4.50092	12.7	2.5416	38.3	3.64545	33.2	3.50255	29.9	3.39786	324	12.6885	10.7	2.37024	0.45	-0.798508	0.13	-2.04022
827	2020-02-23	2020-03-05	2020-03-05	2020-03-20	0	2020-03-04	208	2	21993	15	11	0	12	6.42	8.76717	1.73	7.45588	0.56	6.32794	4.07	8.3114	0.04	3.68888	0.02	2.99573	4.22	15.2553	43.6	3.77506	13.2	2.58022	89.6	4.49535	12.6	2.5337	37.8	3.63231	33.3	3.50556	29.9	3.39786	360	12.7939	10.3	2.33214	0.4	-0.916291	0.12	-2.12026
827	2020-02-23	2020-03-05	2020-03-05	2020-03-20	0	2020-03-04	208	2	21993	15	11	0	13																																	0.93	-0.0725707	0.29	-1.23787
827	2020-02-23	2020-03-05	2020-03-05	2020-03-20	0	2020-03-04	208	2	21993	15	11	0	14
827	2020-02-23	2020-03-05	2020-03-05	2020-03-20	0	2020-03-04	208	2	21993	15	11	0	15
827	2020-02-23	2020-03-05	2020-03-05	2020-03-20	0	2020-03-04	208	2	21993	15	11	0	16
827	2020-02-23	2020-03-05	2020-03-05	2020-03-20	0	2020-03-04	208	2	21993	15	11	0	17
827	2020-02-23	2020-03-05	2020-03-05	2020-03-20	0	2020-03-04	208	2	21993	15	11	0	18	10.61	9.26955	1.21	7.09838	0.49	6.19441	8.88	9.09156	0		0.03	3.4012	4.57	15.335	43.7	3.77735	13.3	2.58776	88.8	4.48639	13.5	2.60269	40.6	3.70377	33.3	3.50556	29.5	3.38439	719	13.4856	10.6	2.36085	0.56	-0.579819	0.16	-1.83258
827	2020-02-23	2020-03-05	2020-03-05	2020-03-20	0	2020-03-04	208	2	21993	15	11	0	19
827	2020-02-23	2020-03-05	2020-03-05	2020-03-20	0	2020-03-04	208	2	21993	15	11	0	20
827	2020-02-23	2020-03-05	2020-03-05	2020-03-20	0	2020-03-04	208	2	21993	15	11	0	21
828	2020-03-04	2020-03-05	2020-03-06	2020-03-07	0	2020-03-05	73	2	21980	2	1	0	0
828	2020-03-04	2020-03-05	2020-03-06	2020-03-07	0	2020-03-05	73	2	21980	2	1	0	1
828	2020-03-04	2020-03-05	2020-03-06	2020-03-07	0	2020-03-05	73	2	21980	2	1	0	2	5.58	8.62694	2.44	7.79975	0.42	6.04026	2.58	7.85555	0.1	4.60517	0.04	3.68888	5.1	15.4448	39.1	3.66612	12.3	2.5096	87.5	4.47164	14.7	2.68785	44.6	3.79773	33	3.49651	28.8	3.36037	326	12.6946	9.8	2.28238	0.91	-0.0943107	0.26	-1.34707
828	2020-03-04	2020-03-05	2020-03-06	2020-03-07	0	2020-03-05	73	2	21980	2	1	0	3
828	2020-03-04	2020-03-05	2020-03-06	2020-03-07	0	2020-03-05	73	2	21980	2	1	0	4
828	2020-03-04	2020-03-05	2020-03-06	2020-03-07	0	2020-03-05	73	2	21980	2	1	0	5
828	2020-03-04	2020-03-05	2020-03-06	2020-03-07	0	2020-03-05	73	2	21980	2	1	0	6
828	2020-03-04	2020-03-05	2020-03-06	2020-03-07	0	2020-03-05	73	2	21980	2	1	0	7
828	2020-03-04	2020-03-05	2020-03-06	2020-03-07	0	2020-03-05	73	2	21980	2	1	0	8
828	2020-03-04	2020-03-05	2020-03-06	2020-03-07	0	2020-03-05	73	2	21980	2	1	0	9
828	2020-03-04	2020-03-05	2020-03-06	2020-03-07	0	2020-03-05	73	2	21980	2	1	0	10
828	2020-03-04	2020-03-05	2020-03-06	2020-03-07	0	2020-03-05	73	2	21980	2	1	0	11
828	2020-03-04	2020-03-05	2020-03-06	2020-03-07	0	2020-03-05	73	2	21980	2	1	0	12
828	2020-03-04	2020-03-05	2020-03-06	2020-03-07	0	2020-03-05	73	2	21980	2	1	0	13
828	2020-03-04	2020-03-05	2020-03-06	2020-03-07	0	2020-03-05	73	2	21980	2	1	0	14
828	2020-03-04	2020-03-05	2020-03-06	2020-03-07	0	2020-03-05	73	2	21980	2	1	0	15
828	2020-03-04	2020-03-05	2020-03-06	2020-03-07	0	2020-03-05	73	2	21980	2	1	0	16
828	2020-03-04	2020-03-05	2020-03-06	2020-03-07	0	2020-03-05	73	2	21980	2	1	0	17
828	2020-03-04	2020-03-05	2020-03-06	2020-03-07	0	2020-03-05	73	2	21980	2	1	0	18
828	2020-03-04	2020-03-05	2020-03-06	2020-03-07	0	2020-03-05	73	2	21980	2	1	0	19
828	2020-03-04	2020-03-05	2020-03-06	2020-03-07	0	2020-03-05	73	2	21980	2	1	0	20
828	2020-03-04	2020-03-05	2020-03-06	2020-03-07	0	2020-03-05	73	2	21980	2	1	0	21
829	2020-02-24	2020-03-05	2020-03-05	2020-03-13	0	2020-03-05	133	2	21985	8	10	0	0
829	2020-02-24	2020-03-05	2020-03-05	2020-03-13	0	2020-03-05	133	2	21985	8	10	0	1
829	2020-02-24	2020-03-05	2020-03-05	2020-03-13	0	2020-03-05	133	2	21985	8	10	0	2
829	2020-02-24	2020-03-05	2020-03-05	2020-03-13	0	2020-03-05	133	2	21985	8	10	0	3
829	2020-02-24	2020-03-05	2020-03-05	2020-03-13	0	2020-03-05	133	2	21985	8	10	0	4
829	2020-02-24	2020-03-05	2020-03-05	2020-03-13	0	2020-03-05	133	2	21985	8	10	0	5
829	2020-02-24	2020-03-05	2020-03-05	2020-03-13	0	2020-03-05	133	2	21985	8	10	0	6
829	2020-02-24	2020-03-05	2020-03-05	2020-03-13	0	2020-03-05	133	2	21985	8	10	0	7
829	2020-02-24	2020-03-05	2020-03-05	2020-03-13	0	2020-03-05	133	2	21985	8	10	0	8
829	2020-02-24	2020-03-05	2020-03-05	2020-03-13	0	2020-03-05	133	2	21985	8	10	0	9
829	2020-02-24	2020-03-05	2020-03-05	2020-03-13	0	2020-03-05	133	2	21985	8	10	0	10	5.18	8.55256	1.08	6.98472	0.5	6.21461	3.58	8.18312	0.01	2.30259	0.01	2.30259	4.54	15.3284	37.6	3.627	11.8	2.4681	88.8	4.48639	13.3	2.58776	40.3	3.69635	33	3.49651	29.3	3.37759	179	12.0951	12.6	2.5337	0.58	-0.544727	0.16	-1.83258
829	2020-02-24	2020-03-05	2020-03-05	2020-03-13	0	2020-03-05	133	2	21985	8	10	0	11	4.55	8.42288	0.92	6.82437	0.56	6.32794	3.03	8.01632	0.03	3.4012	0.01	2.30259	4.18	15.2458	39.2	3.66868	11.7	2.45959	91.9	4.5207	12.4	2.5177	38.4	3.64806	32.3	3.47507	29.7	3.39115	158	11.9703	12.3	2.5096	0.72	-0.328504	0.21	-1.56065
829	2020-02-24	2020-03-05	2020-03-05	2020-03-13	0	2020-03-05	133	2	21985	8	10	0	12
829	2020-02-24	2020-03-05	2020-03-05	2020-03-13	0	2020-03-05	133	2	21985	8	10	0	13
829	2020-02-24	2020-03-05	2020-03-05	2020-03-13	0	2020-03-05	133	2	21985	8	10	0	14
829	2020-02-24	2020-03-05	2020-03-05	2020-03-13	0	2020-03-05	133	2	21985	8	10	0	15
829	2020-02-24	2020-03-05	2020-03-05	2020-03-13	0	2020-03-05	133	2	21985	8	10	0	16	5.86	8.67591	1.23	7.11477	0.63	6.44572	3.87	8.26101	0.11	4.70048	0.02	2.99573	4.23	15.2577	39.2	3.66868	11.9	2.47654	91.5	4.51634	12.6	2.5337	38.7	3.65584	32.6	3.48431	29.8	3.39451	287	12.5672	11.5	2.44235			0.2	-1.60944
829	2020-02-24	2020-03-05	2020-03-05	2020-03-13	0	2020-03-05	133	2	21985	8	10	0	17
829	2020-02-24	2020-03-05	2020-03-05	2020-03-13	0	2020-03-05	133	2	21985	8	10	0	18
829	2020-02-24	2020-03-05	2020-03-05	2020-03-13	0	2020-03-05	133	2	21985	8	10	0	19
829	2020-02-24	2020-03-05	2020-03-05	2020-03-13	0	2020-03-05	133	2	21985	8	10	0	20
829	2020-02-24	2020-03-05	2020-03-05	2020-03-13	0	2020-03-05	133	2	21985	8	10	0	21
830	2020-02-24	2020-03-06	2020-03-06	2020-03-24	0	2020-03-06	200	2	21998	18	11	0	0
830	2020-02-24	2020-03-06	2020-03-06	2020-03-24	0	2020-03-06	200	2	21998	18	11	0	1
830	2020-02-24	2020-03-06	2020-03-06	2020-03-24	0	2020-03-06	200	2	21998	18	11	0	2
830	2020-02-24	2020-03-06	2020-03-06	2020-03-24	0	2020-03-06	200	2	21998	18	11	0	3
830	2020-02-24	2020-03-06	2020-03-06	2020-03-24	0	2020-03-06	200	2	21998	18	11	0	4
830	2020-02-24	2020-03-06	2020-03-06	2020-03-24	0	2020-03-06	200	2	21998	18	11	0	5
830	2020-02-24	2020-03-06	2020-03-06	2020-03-24	0	2020-03-06	200	2	21998	18	11	0	6
830	2020-02-24	2020-03-06	2020-03-06	2020-03-24	0	2020-03-06	200	2	21998	18	11	0	7
830	2020-02-24	2020-03-06	2020-03-06	2020-03-24	0	2020-03-06	200	2	21998	18	11	0	8
830	2020-02-24	2020-03-06	2020-03-06	2020-03-24	0	2020-03-06	200	2	21998	18	11	0	9
830	2020-02-24	2020-03-06	2020-03-06	2020-03-24	0	2020-03-06	200	2	21998	18	11	0	10
830	2020-02-24	2020-03-06	2020-03-06	2020-03-24	0	2020-03-06	200	2	21998	18	11	0	11	3.2	8.07091	1.26	7.13887	0.49	6.19441	1.42	7.25841	0.01	2.30259	0.02	2.99573	4.3	15.2741	42.4	3.74715	12.7	2.5416	90.9	4.50976	12.9	2.55723	39.1	3.66612	33	3.49651	30	3.4012	96	11.4721	11.9	2.47654	0.72	-0.328504	0.27	-1.30933
830	2020-02-24	2020-03-06	2020-03-06	2020-03-24	0	2020-03-06	200	2	21998	18	11	0	12	3.95	8.28147	0.9	6.80239	0.41	6.01616	2.63	7.87474	0		0.01	2.30259	4.28	15.2695	43.8	3.77963	13	2.56495	90.4	4.50424	12.7	2.5416	38.7	3.65584	32.8	3.49043	29.7	3.39115	115	11.6527	11.7	2.45959
830	2020-02-24	2020-03-06	2020-03-06	2020-03-24	0	2020-03-06	200	2	21998	18	11	0	13
830	2020-02-24	2020-03-06	2020-03-06	2020-03-24	0	2020-03-06	200	2	21998	18	11	0	14
830	2020-02-24	2020-03-06	2020-03-06	2020-03-24	0	2020-03-06	200	2	21998	18	11	0	15
830	2020-02-24	2020-03-06	2020-03-06	2020-03-24	0	2020-03-06	200	2	21998	18	11	0	16	7.78	8.95931	0.71	6.56527	0.55	6.30992	6.51	8.7811	0		0.01	2.30259	4.07	15.2192	41	3.71357	12.5	2.52573	89.9	4.4987	12.3	2.5096	36.6	3.60005	33.6	3.51453	30.2	3.40784	252	12.4372	11.5	2.44235	1.03	0.0295588	0.41	-0.891598
830	2020-02-24	2020-03-06	2020-03-06	2020-03-24	0	2020-03-06	200	2	21998	18	11	0	17
830	2020-02-24	2020-03-06	2020-03-06	2020-03-24	0	2020-03-06	200	2	21998	18	11	0	18
830	2020-02-24	2020-03-06	2020-03-06	2020-03-24	0	2020-03-06	200	2	21998	18	11	0	19
830	2020-02-24	2020-03-06	2020-03-06	2020-03-24	0	2020-03-06	200	2	21998	18	11	0	20
830	2020-02-24	2020-03-06	2020-03-06	2020-03-24	0	2020-03-06	200	2	21998	18	11	0	21
835	2020-02-28	2020-03-06	2020-03-06	2020-03-23	0	2020-03-05	187	1	21997	17	7	0	0
835	2020-02-28	2020-03-06	2020-03-06	2020-03-23	0	2020-03-05	187	1	21997	17	7	0	1
835	2020-02-28	2020-03-06	2020-03-06	2020-03-23	0	2020-03-05	187	1	21997	17	7	0	2
835	2020-02-28	2020-03-06	2020-03-06	2020-03-23	0	2020-03-05	187	1	21997	17	7	0	3
835	2020-02-28	2020-03-06	2020-03-06	2020-03-23	0	2020-03-05	187	1	21997	17	7	0	4
835	2020-02-28	2020-03-06	2020-03-06	2020-03-23	0	2020-03-05	187	1	21997	17	7	0	5
835	2020-02-28	2020-03-06	2020-03-06	2020-03-23	0	2020-03-05	187	1	21997	17	7	0	6
835	2020-02-28	2020-03-06	2020-03-06	2020-03-23	0	2020-03-05	187	1	21997	17	7	0	7																																	0.27	-1.30933	0.11	-2.20728
835	2020-02-28	2020-03-06	2020-03-06	2020-03-23	0	2020-03-05	187	1	21997	17	7	0	8
835	2020-02-28	2020-03-06	2020-03-06	2020-03-23	0	2020-03-05	187	1	21997	17	7	0	9
835	2020-02-28	2020-03-06	2020-03-06	2020-03-23	0	2020-03-05	187	1	21997	17	7	0	10	5.32	8.57923	1.8	7.49554	0.31	5.73657	3.2	8.07091	0		0.01	2.30259	4.4	15.2971	39.8	3.68387	12.4	2.5177	86.4	4.45899	13.1	2.57261	38	3.63759	34.5	3.54096	29.8	3.39451	196	12.1859	10.8	2.37955	0.7	-0.356675	0.29	-1.23787
835	2020-02-28	2020-03-06	2020-03-06	2020-03-23	0	2020-03-05	187	1	21997	17	7	0	11	4.31	8.36869	1.24	7.12287	0.26	5.56068	2.8	7.93738	0		0.01	2.30259	4.22	15.2553	39.2	3.66868	12.5	2.52573	85.5	4.44852	12.5	2.52573	36.1	3.58629	34.6	3.54385	29.6	3.38777	201	12.2111	10.2	2.32239
835	2020-02-28	2020-03-06	2020-03-06	2020-03-23	0	2020-03-05	187	1	21997	17	7	0	12
835	2020-02-28	2020-03-06	2020-03-06	2020-03-23	0	2020-03-05	187	1	21997	17	7	0	13	4.64	8.44247	1.63	7.39633	0.4	5.99146	2.51	7.82804	0.08	4.38203	0.02	2.99573	4.15	15.2386	39.7	3.68135	12.4	2.5177	86.7	4.46245	12.4	2.5177	36	3.58352	34.4	3.53806	29.9	3.39786	257	12.4568	10	2.30259
835	2020-02-28	2020-03-06	2020-03-06	2020-03-23	0	2020-03-05	187	1	21997	17	7	0	14
835	2020-02-28	2020-03-06	2020-03-06	2020-03-23	0	2020-03-05	187	1	21997	17	7	0	15
835	2020-02-28	2020-03-06	2020-03-06	2020-03-23	0	2020-03-05	187	1	21997	17	7	0	16
835	2020-02-28	2020-03-06	2020-03-06	2020-03-23	0	2020-03-05	187	1	21997	17	7	0	17
835	2020-02-28	2020-03-06	2020-03-06	2020-03-23	0	2020-03-05	187	1	21997	17	7	0	18	6.36	8.75778	2.28	7.73193	0.6	6.39693	3.34	8.11373	0.08	4.38203	0.06	4.09434	4.3	15.2741	39.4	3.67377	12.2	2.50144	88.4	4.48187	12.7	2.5416	38	3.63759	33.4	3.50856	29.5	3.38439	470	13.0605	9.4	2.24071
835	2020-02-28	2020-03-06	2020-03-06	2020-03-23	0	2020-03-05	187	1	21997	17	7	0	19
835	2020-02-28	2020-03-06	2020-03-06	2020-03-23	0	2020-03-05	187	1	21997	17	7	0	20
835	2020-02-28	2020-03-06	2020-03-06	2020-03-23	0	2020-03-05	187	1	21997	17	7	0	21
837	2020-02-23	2020-03-06	2020-03-06	2020-04-02	0	2020-03-04	367	2	22006	27	12	0	0
837	2020-02-23	2020-03-06	2020-03-06	2020-04-02	0	2020-03-04	367	2	22006	27	12	0	1
837	2020-02-23	2020-03-06	2020-03-06	2020-04-02	0	2020-03-04	367	2	22006	27	12	0	2
837	2020-02-23	2020-03-06	2020-03-06	2020-04-02	0	2020-03-04	367	2	22006	27	12	0	3
837	2020-02-23	2020-03-06	2020-03-06	2020-04-02	0	2020-03-04	367	2	22006	27	12	0	4
837	2020-02-23	2020-03-06	2020-03-06	2020-04-02	0	2020-03-04	367	2	22006	27	12	0	5
837	2020-02-23	2020-03-06	2020-03-06	2020-04-02	0	2020-03-04	367	2	22006	27	12	0	6
837	2020-02-23	2020-03-06	2020-03-06	2020-04-02	0	2020-03-04	367	2	22006	27	12	0	7
837	2020-02-23	2020-03-06	2020-03-06	2020-04-02	0	2020-03-04	367	2	22006	27	12	0	8
837	2020-02-23	2020-03-06	2020-03-06	2020-04-02	0	2020-03-04	367	2	22006	27	12	0	9
837	2020-02-23	2020-03-06	2020-03-06	2020-04-02	0	2020-03-04	367	2	22006	27	12	0	10
837	2020-02-23	2020-03-06	2020-03-06	2020-04-02	0	2020-03-04	367	2	22006	27	12	0	11
837	2020-02-23	2020-03-06	2020-03-06	2020-04-02	0	2020-03-04	367	2	22006	27	12	0	12	2.13	7.66388	0.5	6.21461	0.11	4.70048	1.52	7.32647	0		0		4.04	15.2118	41.8	3.7329	12.2	2.50144	92.3	4.52504	12.3	2.5096	37.3	3.61899	33	3.49651	30.4	3.41444	234	12.3631	10	2.30259	0.54	-0.616186	0.24	-1.42712
837	2020-02-23	2020-03-06	2020-03-06	2020-04-02	0	2020-03-04	367	2	22006	27	12	0	13
837	2020-02-23	2020-03-06	2020-03-06	2020-04-02	0	2020-03-04	367	2	22006	27	12	0	14	8.7	9.07108	0.49	6.19441	0.33	5.79909	7.87	8.97081	0		0.01	2.30259	3.72	15.1292	43.1	3.76352	12.3	2.5096	93.8	4.54117	11.3	2.4248	34.9	3.55249	32.4	3.47816	30.4	3.41444	316	12.6635	10	2.30259
837	2020-02-23	2020-03-06	2020-03-06	2020-04-02	0	2020-03-04	367	2	22006	27	12	0	15
837	2020-02-23	2020-03-06	2020-03-06	2020-04-02	0	2020-03-04	367	2	22006	27	12	0	16	6.18	8.72907	0.49	6.19441	0.37	5.9135	5.32	8.57923	0		0		3.68	15.1184	41.8	3.7329	12.1	2.49321	92.7	4.52937	11.2	2.41591	34.1	3.5293	32.8	3.49043	30.4	3.41444	331	12.7099	9.9	2.29253
837	2020-02-23	2020-03-06	2020-03-06	2020-04-02	0	2020-03-04	367	2	22006	27	12	0	17
837	2020-02-23	2020-03-06	2020-03-06	2020-04-02	0	2020-03-04	367	2	22006	27	12	0	18	6	8.69951	0.39	5.96615	0.37	5.9135	5.24	8.56408	0		0		3.67	15.1157	41.3	3.72086	12	2.48491	92.9	4.53152	11.1	2.40694	34.1	3.5293	32.6	3.48431	30.2	3.40784	290	12.5776	10.3	2.33214
837	2020-02-23	2020-03-06	2020-03-06	2020-04-02	0	2020-03-04	367	2	22006	27	12	0	19
837	2020-02-23	2020-03-06	2020-03-06	2020-04-02	0	2020-03-04	367	2	22006	27	12	0	20	8.39	9.0348	0.7	6.55108	0.79	6.67203	6.9	8.83928	0		0		3.7	15.1238	40.9	3.71113	11.9	2.47654	93	4.5326	11.4	2.43361	34.4	3.53806	33.1	3.49953	30.8	3.42752	273	12.5172	10.1	2.31254	0.91	-0.0943107	0.42	-0.867501
837	2020-02-23	2020-03-06	2020-03-06	2020-04-02	0	2020-03-04	367	2	22006	27	12	0	21
838	2020-03-04	2020-03-05	2020-03-05	2020-03-10	0	2020-03-07	39	2	21979	5	1	0	0
838	2020-03-04	2020-03-05	2020-03-05	2020-03-10	0	2020-03-07	39	2	21979	5	1	0	1	5.86	8.67591	1.56	7.35244	1.16	7.05617	3.05	8.0229	0.07	4.2485	0.02	2.99573	4.77	15.3779	41.5	3.72569	12.9	2.55723	87.4	4.47049	13.5	2.60269	41.7	3.7305	32.4	3.47816	28.3	3.34286	230	12.3458	10.3	2.33214	0.36	-1.02165	0.1	-2.30259
838	2020-03-04	2020-03-05	2020-03-05	2020-03-10	0	2020-03-07	39	2	21979	5	1	0	2
838	2020-03-04	2020-03-05	2020-03-05	2020-03-10	0	2020-03-07	39	2	21979	5	1	0	3
838	2020-03-04	2020-03-05	2020-03-05	2020-03-10	0	2020-03-07	39	2	21979	5	1	0	4
838	2020-03-04	2020-03-05	2020-03-05	2020-03-10	0	2020-03-07	39	2	21979	5	1	0	5
838	2020-03-04	2020-03-05	2020-03-05	2020-03-10	0	2020-03-07	39	2	21979	5	1	0	6
838	2020-03-04	2020-03-05	2020-03-05	2020-03-10	0	2020-03-07	39	2	21979	5	1	0	7
838	2020-03-04	2020-03-05	2020-03-05	2020-03-10	0	2020-03-07	39	2	21979	5	1	0	8
838	2020-03-04	2020-03-05	2020-03-05	2020-03-10	0	2020-03-07	39	2	21979	5	1	0	9
838	2020-03-04	2020-03-05	2020-03-05	2020-03-10	0	2020-03-07	39	2	21979	5	1	0	10
838	2020-03-04	2020-03-05	2020-03-05	2020-03-10	0	2020-03-07	39	2	21979	5	1	0	11
838	2020-03-04	2020-03-05	2020-03-05	2020-03-10	0	2020-03-07	39	2	21979	5	1	0	12
838	2020-03-04	2020-03-05	2020-03-05	2020-03-10	0	2020-03-07	39	2	21979	5	1	0	13
838	2020-03-04	2020-03-05	2020-03-05	2020-03-10	0	2020-03-07	39	2	21979	5	1	0	14
838	2020-03-04	2020-03-05	2020-03-05	2020-03-10	0	2020-03-07	39	2	21979	5	1	0	15
838	2020-03-04	2020-03-05	2020-03-05	2020-03-10	0	2020-03-07	39	2	21979	5	1	0	16
838	2020-03-04	2020-03-05	2020-03-05	2020-03-10	0	2020-03-07	39	2	21979	5	1	0	17
838	2020-03-04	2020-03-05	2020-03-05	2020-03-10	0	2020-03-07	39	2	21979	5	1	0	18
838	2020-03-04	2020-03-05	2020-03-05	2020-03-10	0	2020-03-07	39	2	21979	5	1	0	19
838	2020-03-04	2020-03-05	2020-03-05	2020-03-10	0	2020-03-07	39	2	21979	5	1	0	20
838	2020-03-04	2020-03-05	2020-03-05	2020-03-10	0	2020-03-07	39	2	21979	5	1	0	21
840	2020-03-01	2020-03-05	2020-03-05	2020-03-31	0	2020-03-06	280	1	22004	26	4	0	0
840	2020-03-01	2020-03-05	2020-03-05	2020-03-31	0	2020-03-06	280	1	22004	26	4	0	1
840	2020-03-01	2020-03-05	2020-03-05	2020-03-31	0	2020-03-06	280	1	22004	26	4	0	2
840	2020-03-01	2020-03-05	2020-03-05	2020-03-31	0	2020-03-06	280	1	22004	26	4	0	3
840	2020-03-01	2020-03-05	2020-03-05	2020-03-31	0	2020-03-06	280	1	22004	26	4	0	4	9.9	9.20029	1.77	7.47874	1.54	7.33954	6.55	8.78722	0.01	2.30259	0.03	3.4012	4.84	15.3924	47.7	3.86493	14.6	2.68102	88.2	4.47961	13.7	2.6174	42.7	3.7542	32.1	3.46886	28.3	3.34286	233	12.3588	11	2.3979	0.48	-0.733969	0.14	-1.96611
840	2020-03-01	2020-03-05	2020-03-05	2020-03-31	0	2020-03-06	280	1	22004	26	4	0	5
840	2020-03-01	2020-03-05	2020-03-05	2020-03-31	0	2020-03-06	280	1	22004	26	4	0	6
840	2020-03-01	2020-03-05	2020-03-05	2020-03-31	0	2020-03-06	280	1	22004	26	4	0	7
840	2020-03-01	2020-03-05	2020-03-05	2020-03-31	0	2020-03-06	280	1	22004	26	4	0	8
840	2020-03-01	2020-03-05	2020-03-05	2020-03-31	0	2020-03-06	280	1	22004	26	4	0	9
840	2020-03-01	2020-03-05	2020-03-05	2020-03-31	0	2020-03-06	280	1	22004	26	4	0	10
840	2020-03-01	2020-03-05	2020-03-05	2020-03-31	0	2020-03-06	280	1	22004	26	4	0	11	7.2	8.88184	1.02	6.92756	1.13	7.02997	5.05	8.52714	0		0		4.06	15.2167	43.8	3.77963	14.1	2.64617	84.7	4.43912	11.6	2.451	34.4	3.53806	33.7	3.5175	28.6	3.35341	186	12.1335	10.3	2.33214
840	2020-03-01	2020-03-05	2020-03-05	2020-03-31	0	2020-03-06	280	1	22004	26	4	0	12	7.27	8.89151	0.76	6.63332	0.68	6.52209	5.82	8.66906	0		0.01	2.30259	4.25	15.2624	42.8	3.75654	13.9	2.63189	83.5	4.42485	11.9	2.47654	35.5	3.56953	33.5	3.51154	28	3.33221	171	12.0494	11.6	2.451
840	2020-03-01	2020-03-05	2020-03-05	2020-03-31	0	2020-03-06	280	1	22004	26	4	0	13
840	2020-03-01	2020-03-05	2020-03-05	2020-03-31	0	2020-03-06	280	1	22004	26	4	0	14
840	2020-03-01	2020-03-05	2020-03-05	2020-03-31	0	2020-03-06	280	1	22004	26	4	0	15	21.61	9.98091	0.96	6.86693	0.96	6.86693	19.65	9.88583	0		0.04	3.68888	4.75	15.3737	44.3	3.79099	14.3	2.66026	84.4	4.43557	13.3	2.58776	40.1	3.69138	33.2	3.50255	28	3.33221	448	13.0125	9.6	2.26176
840	2020-03-01	2020-03-05	2020-03-05	2020-03-31	0	2020-03-06	280	1	22004	26	4	0	16
840	2020-03-01	2020-03-05	2020-03-05	2020-03-31	0	2020-03-06	280	1	22004	26	4	0	17	16.81	9.72973	1.05	6.95655	1.44	7.2724	14.27	9.56592	0		0.05	3.91202	4.62	15.3459	44.7	3.79997	14.3	2.66026	85.5	4.44852	12.8	2.54944	39.5	3.6763	32.4	3.47816	27.7	3.32143	419	12.9456	9.4	2.24071	0.87	-0.139262	0.27	-1.30933
840	2020-03-01	2020-03-05	2020-03-05	2020-03-31	0	2020-03-06	280	1	22004	26	4	0	18
840	2020-03-01	2020-03-05	2020-03-05	2020-03-31	0	2020-03-06	280	1	22004	26	4	0	19
840	2020-03-01	2020-03-05	2020-03-05	2020-03-31	0	2020-03-06	280	1	22004	26	4	0	20
840	2020-03-01	2020-03-05	2020-03-05	2020-03-31	0	2020-03-06	280	1	22004	26	4	0	21	17.25	9.75557	1.63	7.39633	1.67	7.42058	13.75	9.52879	0.12	4.78749	0.08	4.38203	4.84	15.3924	44.9	3.80444	14.3	2.66026	86	4.45435	13.6	2.61007	41.6	3.7281	32.7	3.48738	28.1	3.33577	380	12.8479	9.8	2.28238	0.91	-0.0943107	0.24	-1.42712
844	2020-03-03	2020-03-06	2020-03-06	2020-03-09	0	2020-03-05	65	1	21981	3	3	0	0
844	2020-03-03	2020-03-06	2020-03-06	2020-03-09	0	2020-03-05	65	1	21981	3	3	0	1
844	2020-03-03	2020-03-06	2020-03-06	2020-03-09	0	2020-03-05	65	1	21981	3	3	0	2
844	2020-03-03	2020-03-06	2020-03-06	2020-03-09	0	2020-03-05	65	1	21981	3	3	0	3	9.53	9.1622	1.49	7.30653	1.07	6.97541	6.93	8.84362	0.01	2.30259	0.03	3.4012	4.19	15.2482	46.3	3.83514	13.4	2.59525	93.8	4.54117	12.8	2.54944	39.3	3.67123	32.6	3.48431	30.5	3.41773	270	12.5062	11.6	2.451	0.66	-0.415515	0.15	-1.89712
844	2020-03-03	2020-03-06	2020-03-06	2020-03-09	0	2020-03-05	65	1	21981	3	3	0	4	9.29	9.13669	1.16	7.05617	0.55	6.30992	7.51	8.92399	0.01	2.30259	0.06	4.09434	4.17	15.2434	46	3.82864	13.4	2.59525	93.3	4.53582	12.6	2.5337	38.9	3.66099	32.4	3.47816	30.2	3.40784	271	12.5099	11.8	2.4681
844	2020-03-03	2020-03-06	2020-03-06	2020-03-09	0	2020-03-05	65	1	21981	3	3	0	5
844	2020-03-03	2020-03-06	2020-03-06	2020-03-09	0	2020-03-05	65	1	21981	3	3	0	6
844	2020-03-03	2020-03-06	2020-03-06	2020-03-09	0	2020-03-05	65	1	21981	3	3	0	7
844	2020-03-03	2020-03-06	2020-03-06	2020-03-09	0	2020-03-05	65	1	21981	3	3	0	8
844	2020-03-03	2020-03-06	2020-03-06	2020-03-09	0	2020-03-05	65	1	21981	3	3	0	9
844	2020-03-03	2020-03-06	2020-03-06	2020-03-09	0	2020-03-05	65	1	21981	3	3	0	10
844	2020-03-03	2020-03-06	2020-03-06	2020-03-09	0	2020-03-05	65	1	21981	3	3	0	11
844	2020-03-03	2020-03-06	2020-03-06	2020-03-09	0	2020-03-05	65	1	21981	3	3	0	12
844	2020-03-03	2020-03-06	2020-03-06	2020-03-09	0	2020-03-05	65	1	21981	3	3	0	13
844	2020-03-03	2020-03-06	2020-03-06	2020-03-09	0	2020-03-05	65	1	21981	3	3	0	14
844	2020-03-03	2020-03-06	2020-03-06	2020-03-09	0	2020-03-05	65	1	21981	3	3	0	15
844	2020-03-03	2020-03-06	2020-03-06	2020-03-09	0	2020-03-05	65	1	21981	3	3	0	16
844	2020-03-03	2020-03-06	2020-03-06	2020-03-09	0	2020-03-05	65	1	21981	3	3	0	17
844	2020-03-03	2020-03-06	2020-03-06	2020-03-09	0	2020-03-05	65	1	21981	3	3	0	18
844	2020-03-03	2020-03-06	2020-03-06	2020-03-09	0	2020-03-05	65	1	21981	3	3	0	19
844	2020-03-03	2020-03-06	2020-03-06	2020-03-09	0	2020-03-05	65	1	21981	3	3	0	20
844	2020-03-03	2020-03-06	2020-03-06	2020-03-09	0	2020-03-05	65	1	21981	3	3	0	21
845	2020-03-02	2020-03-06	2020-02-20	2020-03-24	0	2020-03-04	469	1	21996	18	4	0	0
845	2020-03-02	2020-03-06	2020-02-20	2020-03-24	0	2020-03-04	469	1	21996	18	4	0	1
845	2020-03-02	2020-03-06	2020-02-20	2020-03-24	0	2020-03-04	469	1	21996	18	4	0	2
845	2020-03-02	2020-03-06	2020-02-20	2020-03-24	0	2020-03-04	469	1	21996	18	4	0	3
845	2020-03-02	2020-03-06	2020-02-20	2020-03-24	0	2020-03-04	469	1	21996	18	4	0	4
845	2020-03-02	2020-03-06	2020-02-20	2020-03-24	0	2020-03-04	469	1	21996	18	4	0	5
845	2020-03-02	2020-03-06	2020-02-20	2020-03-24	0	2020-03-04	469	1	21996	18	4	0	6
845	2020-03-02	2020-03-06	2020-02-20	2020-03-24	0	2020-03-04	469	1	21996	18	4	0	7
845	2020-03-02	2020-03-06	2020-02-20	2020-03-24	0	2020-03-04	469	1	21996	18	4	0	8	5.88	8.67931	0.67	6.50728	0.09	4.49981	5.11	8.53895	0		0.01	2.30259	5.57	15.5329	42.4	3.74715	12.7	2.5416	90.8	4.50866	17.4	2.85647	50.6	3.92395	34.4	3.53806	31.2	3.44042	244	12.4049	10.9	2.38876	0.97	-0.0304592	0.34	-1.07881
845	2020-03-02	2020-03-06	2020-02-20	2020-03-24	0	2020-03-04	469	1	21996	18	4	0	9	20.21	9.91393	0.66	6.49224	0.82	6.7093	18.71	9.83681	0		0.02	2.99573	5.42	15.5056	42.1	3.74005	12.8	2.54944	89.3	4.492	16.8	2.82138	48.4	3.8795	34.7	3.54674	31	3.43399	282	12.5497	10.7	2.37024	0.96	-0.040822	0.29	-1.23787
845	2020-03-02	2020-03-06	2020-02-20	2020-03-24	0	2020-03-04	469	1	21996	18	4	0	10	18.43	9.82174	0.59	6.38012	0.91	6.81344	16.91	9.73566	0		0.02	2.99573	5.19	15.4622	43.2	3.76584	12.9	2.55723	90.6	4.50645	16	2.77259	47	3.85015	34	3.52636	30.8	3.42752	304	12.6248	10.9	2.38876	0.89	-0.116534	0.3	-1.20397
845	2020-03-02	2020-03-06	2020-02-20	2020-03-24	0	2020-03-04	469	1	21996	18	4	0	11	12.94	9.46808	0.91	6.81344	0.74	6.60665	11.27	9.3299	0		0.02	2.99573	5.04	15.4329	43	3.7612	12.9	2.55723	91.5	4.51634	15.6	2.74727	46.1	3.83081	33.8	3.52046	31	3.43399	268	12.4987	11.1	2.40694	0.86	-0.150823	0.25	-1.38629
845	2020-03-02	2020-03-06	2020-02-20	2020-03-24	0	2020-03-04	469	1	21996	18	4	0	12	9.19	9.12587	0.98	6.88755	0.52	6.25383	7.67	8.94507	0		0.02	2.99573	5.02	15.4289	42.5	3.7495	12.7	2.5416	91.2	4.51305	15.7	2.75366	45.8	3.82428	34.3	3.53514	31.3	3.44362	269	12.5025	10.1	2.31254	0.82	-0.198451	0.23	-1.46968
845	2020-03-02	2020-03-06	2020-02-20	2020-03-24	0	2020-03-04	469	1	21996	18	4	0	13	5.95	8.69115	0.62	6.42972	0.28	5.63479	5.03	8.52318	0		0.02	2.99573	5.1	15.4448	41.3	3.72086	12.4	2.5177	90	4.49981	16.1	2.77882	45.9	3.82646	35.1	3.5582	31.6	3.45316	328	12.7008	10.6	2.36085	1.04	0.0392207	0.36	-1.02165
845	2020-03-02	2020-03-06	2020-02-20	2020-03-24	0	2020-03-04	469	1	21996	18	4	0	14	8.89	9.09268	0.73	6.59305	0.3	5.70378	7.84	8.96699	0		0.02	2.99573	4.91	15.4068	40.9	3.71113	12.3	2.5096	90.6	4.50645	15.5	2.74084	44.5	3.79549	34.8	3.54962	31.6	3.45316	365	12.8077	10.2	2.32239	0.83	-0.18633	0.25	-1.38629
845	2020-03-02	2020-03-06	2020-02-20	2020-03-24	0	2020-03-04	469	1	21996	18	4	0	15	9.28	9.13562	1.29	7.1624	0.57	6.34564	7.38	8.90653	0.01	2.30259	0.03	3.4012	5.29	15.4813	41.8	3.7329	12.3	2.5096	91.9	4.5207	16.6	2.8094	48.6	3.88362	34.2	3.53223	31.4	3.44681	441	12.9968	9.9	2.29253
845	2020-03-02	2020-03-06	2020-02-20	2020-03-24	0	2020-03-04	469	1	21996	18	4	0	16
845	2020-03-02	2020-03-06	2020-02-20	2020-03-24	0	2020-03-04	469	1	21996	18	4	0	17
845	2020-03-02	2020-03-06	2020-02-20	2020-03-24	0	2020-03-04	469	1	21996	18	4	0	18
845	2020-03-02	2020-03-06	2020-02-20	2020-03-24	0	2020-03-04	469	1	21996	18	4	0	19
845	2020-03-02	2020-03-06	2020-02-20	2020-03-24	0	2020-03-04	469	1	21996	18	4	0	20	7.27	8.89151	1.36	7.21524	0.64	6.46147	5.13	8.54286	0.13	4.86754	0.01	2.30259	4.63	15.3481	40.1	3.69138	12.2	2.50144	89.2	4.49088	14.3	2.66026	41.3	3.72086	34.6	3.54385	30.9	3.43076	335	12.7219	10	2.30259	0.96	-0.040822	0.2	-1.60944
845	2020-03-02	2020-03-06	2020-02-20	2020-03-24	0	2020-03-04	469	1	21996	18	4	0	21
846	2020-03-04	2020-03-06	2020-03-06	2020-03-09	1	2020-03-06	127	2	21983	3	2	0	0
846	2020-03-04	2020-03-06	2020-03-06	2020-03-09	1	2020-03-06	127	2	21983	3	2	0	1
846	2020-03-04	2020-03-06	2020-03-06	2020-03-09	1	2020-03-06	127	2	21983	3	2	0	2	21.68	9.98414	0.77	6.64639	1.44	7.2724	19.44	9.87509	0		0.03	3.4012	3.67	15.1157	50.1	3.91402	15.8	2.76001	87.7	4.47392	10.4	2.34181	32.2	3.47197	32.3	3.47507	28.3	3.34286	372	12.8267	9.3	2.23001	0.8	-0.223143	0.3	-1.20397
846	2020-03-04	2020-03-06	2020-03-06	2020-03-09	1	2020-03-06	127	2	21983	3	2	0	3
846	2020-03-04	2020-03-06	2020-03-06	2020-03-09	1	2020-03-06	127	2	21983	3	2	0	4	18.29	9.81411	0.9	6.80239	1.37	7.22257	16	9.68034	0		0.02	2.99573	2.91	14.8837	53.8	3.98527	16	2.77259	91.1	4.51196	8.1	2.09186	26.5	3.27714	30.6	3.421	27.8	3.32504	299	12.6082	10.1	2.31254
846	2020-03-04	2020-03-06	2020-03-06	2020-03-09	1	2020-03-06	127	2	21983	3	2	0	5	14.64	9.59151	0.49	6.19441	0.24	5.48064	13.9	9.53964	0		0.01	2.30259	2.78	14.838	54.6	4.00003	15.9	2.76632	93.5	4.53796	8	2.07944	26	3.2581	30.8	3.42752	28.8	3.36037	295	12.5947	10.4	2.34181
846	2020-03-04	2020-03-06	2020-03-06	2020-03-09	1	2020-03-06	127	2	21983	3	2	0	6
846	2020-03-04	2020-03-06	2020-03-06	2020-03-09	1	2020-03-06	127	2	21983	3	2	0	7
846	2020-03-04	2020-03-06	2020-03-06	2020-03-09	1	2020-03-06	127	2	21983	3	2	0	8
846	2020-03-04	2020-03-06	2020-03-06	2020-03-09	1	2020-03-06	127	2	21983	3	2	0	9
846	2020-03-04	2020-03-06	2020-03-06	2020-03-09	1	2020-03-06	127	2	21983	3	2	0	10
846	2020-03-04	2020-03-06	2020-03-06	2020-03-09	1	2020-03-06	127	2	21983	3	2	0	11
846	2020-03-04	2020-03-06	2020-03-06	2020-03-09	1	2020-03-06	127	2	21983	3	2	0	12
846	2020-03-04	2020-03-06	2020-03-06	2020-03-09	1	2020-03-06	127	2	21983	3	2	0	13
846	2020-03-04	2020-03-06	2020-03-06	2020-03-09	1	2020-03-06	127	2	21983	3	2	0	14
846	2020-03-04	2020-03-06	2020-03-06	2020-03-09	1	2020-03-06	127	2	21983	3	2	0	15
846	2020-03-04	2020-03-06	2020-03-06	2020-03-09	1	2020-03-06	127	2	21983	3	2	0	16
846	2020-03-04	2020-03-06	2020-03-06	2020-03-09	1	2020-03-06	127	2	21983	3	2	0	17
846	2020-03-04	2020-03-06	2020-03-06	2020-03-09	1	2020-03-06	127	2	21983	3	2	0	18
846	2020-03-04	2020-03-06	2020-03-06	2020-03-09	1	2020-03-06	127	2	21983	3	2	0	19
846	2020-03-04	2020-03-06	2020-03-06	2020-03-09	1	2020-03-06	127	2	21983	3	2	0	20
846	2020-03-04	2020-03-06	2020-03-06	2020-03-09	1	2020-03-06	127	2	21983	3	2	0	21
848	2020-02-20	2020-03-07	2020-03-06	2020-03-20	0	2020-03-06	114	2	21990	13	16	0	0
848	2020-02-20	2020-03-07	2020-03-06	2020-03-20	0	2020-03-06	114	2	21990	13	16	0	1
848	2020-02-20	2020-03-07	2020-03-06	2020-03-20	0	2020-03-06	114	2	21990	13	16	0	2
848	2020-02-20	2020-03-07	2020-03-06	2020-03-20	0	2020-03-06	114	2	21990	13	16	0	3
848	2020-02-20	2020-03-07	2020-03-06	2020-03-20	0	2020-03-06	114	2	21990	13	16	0	4
848	2020-02-20	2020-03-07	2020-03-06	2020-03-20	0	2020-03-06	114	2	21990	13	16	0	5
848	2020-02-20	2020-03-07	2020-03-06	2020-03-20	0	2020-03-06	114	2	21990	13	16	0	6
848	2020-02-20	2020-03-07	2020-03-06	2020-03-20	0	2020-03-06	114	2	21990	13	16	0	7
848	2020-02-20	2020-03-07	2020-03-06	2020-03-20	0	2020-03-06	114	2	21990	13	16	0	8
848	2020-02-20	2020-03-07	2020-03-06	2020-03-20	0	2020-03-06	114	2	21990	13	16	0	9
848	2020-02-20	2020-03-07	2020-03-06	2020-03-20	0	2020-03-06	114	2	21990	13	16	0	10
848	2020-02-20	2020-03-07	2020-03-06	2020-03-20	0	2020-03-06	114	2	21990	13	16	0	11
848	2020-02-20	2020-03-07	2020-03-06	2020-03-20	0	2020-03-06	114	2	21990	13	16	0	12
848	2020-02-20	2020-03-07	2020-03-06	2020-03-20	0	2020-03-06	114	2	21990	13	16	0	13
848	2020-02-20	2020-03-07	2020-03-06	2020-03-20	0	2020-03-06	114	2	21990	13	16	0	14
848	2020-02-20	2020-03-07	2020-03-06	2020-03-20	0	2020-03-06	114	2	21990	13	16	0	15	8.75	9.07681	1.14	7.03878	0.83	6.72143	6.75	8.8173	0.02	2.99573	0.01	2.30259	4.04	15.2118	43.8	3.77963	13.2	2.58022	91.1	4.51196	12.3	2.5096	36.8	3.6055	33.4	3.50856	30.4	3.41444	354	12.777	10.7	2.37024	0.59	-0.527633	0.17	-1.77196
848	2020-02-20	2020-03-07	2020-03-06	2020-03-20	0	2020-03-06	114	2	21990	13	16	0	16
848	2020-02-20	2020-03-07	2020-03-06	2020-03-20	0	2020-03-06	114	2	21990	13	16	0	17
848	2020-02-20	2020-03-07	2020-03-06	2020-03-20	0	2020-03-06	114	2	21990	13	16	0	18
848	2020-02-20	2020-03-07	2020-03-06	2020-03-20	0	2020-03-06	114	2	21990	13	16	0	19
848	2020-02-20	2020-03-07	2020-03-06	2020-03-20	0	2020-03-06	114	2	21990	13	16	0	20
848	2020-02-20	2020-03-07	2020-03-06	2020-03-20	0	2020-03-06	114	2	21990	13	16	0	21
849	2020-02-22	2020-03-07	2020-03-06	2020-04-16	0	2020-03-05	1351	2	22020	40	14	0	0
849	2020-02-22	2020-03-07	2020-03-06	2020-04-16	0	2020-03-05	1351	2	22020	40	14	0	1
849	2020-02-22	2020-03-07	2020-03-06	2020-04-16	0	2020-03-05	1351	2	22020	40	14	0	2
849	2020-02-22	2020-03-07	2020-03-06	2020-04-16	0	2020-03-05	1351	2	22020	40	14	0	3
849	2020-02-22	2020-03-07	2020-03-06	2020-04-16	0	2020-03-05	1351	2	22020	40	14	0	4
849	2020-02-22	2020-03-07	2020-03-06	2020-04-16	0	2020-03-05	1351	2	22020	40	14	0	5
849	2020-02-22	2020-03-07	2020-03-06	2020-04-16	0	2020-03-05	1351	2	22020	40	14	0	6
849	2020-02-22	2020-03-07	2020-03-06	2020-04-16	0	2020-03-05	1351	2	22020	40	14	0	7
849	2020-02-22	2020-03-07	2020-03-06	2020-04-16	0	2020-03-05	1351	2	22020	40	14	0	8
849	2020-02-22	2020-03-07	2020-03-06	2020-04-16	0	2020-03-05	1351	2	22020	40	14	0	9
849	2020-02-22	2020-03-07	2020-03-06	2020-04-16	0	2020-03-05	1351	2	22020	40	14	0	10
849	2020-02-22	2020-03-07	2020-03-06	2020-04-16	0	2020-03-05	1351	2	22020	40	14	0	11
849	2020-02-22	2020-03-07	2020-03-06	2020-04-16	0	2020-03-05	1351	2	22020	40	14	0	12
849	2020-02-22	2020-03-07	2020-03-06	2020-04-16	0	2020-03-05	1351	2	22020	40	14	0	13	8.76	9.07795	0.97	6.8773	0.44	6.08678	7.34	8.90109	0		0.01	2.30259	5.18	15.4603	42	3.73767	14.3	2.66026	80.5	4.38826	14	2.63906	41.7	3.7305	33.6	3.51453	27	3.29584	231	12.3502	11.7	2.45959	0.56	-0.579819	0.19	-1.66073
849	2020-02-22	2020-03-07	2020-03-06	2020-04-16	0	2020-03-05	1351	2	22020	40	14	0	14	12.67	9.44699	0.91	6.81344	0.48	6.17379	11.27	9.3299	0		0.01	2.30259	4.55	15.3306	43.2	3.76584	14.4	2.66723	82	4.40672	12.2	2.50144	37.3	3.61899	32.7	3.48738	26.8	3.2884	250	12.4292	11.3	2.4248	0.45	-0.798508	0.17	-1.77196
849	2020-02-22	2020-03-07	2020-03-06	2020-04-16	0	2020-03-05	1351	2	22020	40	14	0	15	8.3	9.02401	0.44	6.08678	0.28	5.63479	7.57	8.93195	0		0.01	2.30259	4.25	15.2624	44.2	3.78872	14.7	2.68785	83.5	4.42485	11.5	2.44235	35.5	3.56953	32.4	3.47816	27.1	3.29953	213	12.2691	11.6	2.451	0.59	-0.527633	0.27	-1.30933
849	2020-02-22	2020-03-07	2020-03-06	2020-04-16	0	2020-03-05	1351	2	22020	40	14	0	16	9.09	9.11493	0.4	5.99146	0.31	5.73657	8.36	9.03121	0		0.02	2.99573	3.8	15.1505	46.3	3.83514	14.8	2.69463	84.7	4.43912	10.2	2.32239	32.2	3.47197	31.7	3.45632	26.8	3.2884	228	12.3371	11.3	2.4248	0.57	-0.562119	0.23	-1.46968
849	2020-02-22	2020-03-07	2020-03-06	2020-04-16	0	2020-03-05	1351	2	22020	40	14	0	17	12.57	9.43907	0.59	6.38012	0.39	5.96615	11.58	9.35703	0		0.01	2.30259	3.71	15.1265	49.6	3.90399	15.5	2.74084	87.6	4.47278	9.9	2.29253	32.5	3.48124	30.5	3.41773	26.7	3.28466	354	12.777	10.8	2.37955	0.74	-0.301105	0.33	-1.10866
849	2020-02-22	2020-03-07	2020-03-06	2020-04-16	0	2020-03-05	1351	2	22020	40	14	0	18	9.62	9.1716	0.69	6.53669	0.3	5.70378	8.62	9.06184	0		0.01	2.30259	3.47	15.0597	49.3	3.89792	15.8	2.76001	85.3	4.44618	9.5	2.25129	29.6	3.38777	32.1	3.46886	27.4	3.31054	325	12.6916	10.9	2.38876	0.99	-0.0100503	0.49	-0.71335
849	2020-02-22	2020-03-07	2020-03-06	2020-04-16	0	2020-03-05	1351	2	22020	40	14	0	19	8.2	9.01189	0.63	6.44572	0.3	5.70378	7.26	8.89014	0		0.01	2.30259	3.56	15.0853	47.8	3.86703	15.6	2.74727	84.8	4.4403	9.8	2.28238	30.2	3.40784	32.5	3.48124	27.5	3.31419	364	12.8049	10.6	2.36085	1.41	0.34359	0.88	-0.127833
849	2020-02-22	2020-03-07	2020-03-06	2020-04-16	0	2020-03-05	1351	2	22020	40	14	0	20	8.38	9.0336	0.57	6.34564	0.44	6.08678	7.36	8.90381	0		0.01	2.30259	3.73	15.1319	50.1	3.91402	15.9	2.76632	87.1	4.46706	10.2	2.32239	32.5	3.48124	31.4	3.44681	27.3	3.30689	382	12.8532	11	2.3979	0.65	-0.430783	0.3	-1.20397
849	2020-02-22	2020-03-07	2020-03-06	2020-04-16	0	2020-03-05	1351	2	22020	40	14	0	21	13.08	9.47884	1.02	6.92756	0.72	6.57925	11.32	9.33433	0		0.02	2.99573	3.54	15.0796	48.5	3.88156	15.9	2.76632	85	4.44265	9.6	2.26176	30.1	3.40453	31.9	3.46261	27.1	3.29953	358	12.7883	10.9	2.38876	0.7	-0.356675	0.27	-1.30933
850	2020-03-01	2020-03-07	2020-03-07	2020-03-28	0	2020-03-06	311	1	22005	21	6	0	0
850	2020-03-01	2020-03-07	2020-03-07	2020-03-28	0	2020-03-06	311	1	22005	21	6	0	1
850	2020-03-01	2020-03-07	2020-03-07	2020-03-28	0	2020-03-06	311	1	22005	21	6	0	2
850	2020-03-01	2020-03-07	2020-03-07	2020-03-28	0	2020-03-06	311	1	22005	21	6	0	3
850	2020-03-01	2020-03-07	2020-03-07	2020-03-28	0	2020-03-06	311	1	22005	21	6	0	4
850	2020-03-01	2020-03-07	2020-03-07	2020-03-28	0	2020-03-06	311	1	22005	21	6	0	5
850	2020-03-01	2020-03-07	2020-03-07	2020-03-28	0	2020-03-06	311	1	22005	21	6	0	6	3.96	8.284	2.12	7.65917	0.6	6.39693	1.21	7.09838	0.02	2.99573	0.01	2.30259	4.78	15.3799	43.9	3.78191	13.2	2.58022	90	4.49981	14.4	2.66723	43	3.7612	33.5	3.51154	30.1	3.40453	138	11.835	10.1	2.31254	0.89	-0.116534	0.27	-1.30933
850	2020-03-01	2020-03-07	2020-03-07	2020-03-28	0	2020-03-06	311	1	22005	21	6	0	7
850	2020-03-01	2020-03-07	2020-03-07	2020-03-28	0	2020-03-06	311	1	22005	21	6	0	8
850	2020-03-01	2020-03-07	2020-03-07	2020-03-28	0	2020-03-06	311	1	22005	21	6	0	9	5.45	8.60337	2.76	7.92299	0.66	6.49224	1.99	7.59589	0.03	3.4012	0.01	2.30259	4.79	15.382	44.3	3.79099	13	2.56495	92.3	4.52504	14.6	2.68102	44.2	3.78872	33	3.49651	30.5	3.41773	130	11.7753	10.4	2.34181	1.12	0.113329	0.35	-1.04982
850	2020-03-01	2020-03-07	2020-03-07	2020-03-28	0	2020-03-06	311	1	22005	21	6	0	10
850	2020-03-01	2020-03-07	2020-03-07	2020-03-28	0	2020-03-06	311	1	22005	21	6	0	11
850	2020-03-01	2020-03-07	2020-03-07	2020-03-28	0	2020-03-06	311	1	22005	21	6	0	12	4.88	8.4929	1.3	7.17012	0.46	6.13123	3.1	8.03916	0.01	2.30259	0.01	2.30259	4.4	15.2971	41	3.71357	12.5	2.52573	88.6	4.48413	13.5	2.60269	39	3.66356	34.6	3.54385	30.7	3.42426	140	11.8494	10.1	2.31254
850	2020-03-01	2020-03-07	2020-03-07	2020-03-28	0	2020-03-06	311	1	22005	21	6	0	13	4.46	8.40291	1.57	7.35883	0.47	6.15273	2.42	7.79152	0		0		4.28	15.2695	42.1	3.74005	12.7	2.5416	90	4.49981	13	2.56495	38.5	3.65066	33.8	3.52046	30.4	3.41444	135	11.813	10.3	2.33214
850	2020-03-01	2020-03-07	2020-03-07	2020-03-28	0	2020-03-06	311	1	22005	21	6	0	14	6.47	8.77493	1.88	7.53903	0.56	6.32794	4.01	8.29655	0.01	2.30259	0.01	2.30259	4.63	15.3481	41.3	3.72086	12.8	2.54944	87.5	4.47164	13.7	2.6174	40.5	3.7013	33.8	3.52046	29.6	3.38777	162	11.9954	10.1	2.31254	2.11	0.746688	0.72	-0.328504
850	2020-03-01	2020-03-07	2020-03-07	2020-03-28	0	2020-03-06	311	1	22005	21	6	0	15
850	2020-03-01	2020-03-07	2020-03-07	2020-03-28	0	2020-03-06	311	1	22005	21	6	0	16
850	2020-03-01	2020-03-07	2020-03-07	2020-03-28	0	2020-03-06	311	1	22005	21	6	0	17
850	2020-03-01	2020-03-07	2020-03-07	2020-03-28	0	2020-03-06	311	1	22005	21	6	0	18	4.13	8.32603	0.86	6.75693	0.39	5.96615	2.83	7.94803	0.04	3.68888	0.01	2.30259	4.26	15.2648	40.4	3.69883	12.4	2.5177	88.5	4.483	12.9	2.55723	37.7	3.62966	34.2	3.53223	30.3	3.41115	199	12.2011	10.1	2.31254	0.84	-0.174353	0.3	-1.20397
850	2020-03-01	2020-03-07	2020-03-07	2020-03-28	0	2020-03-06	311	1	22005	21	6	0	19
850	2020-03-01	2020-03-07	2020-03-07	2020-03-28	0	2020-03-06	311	1	22005	21	6	0	20
850	2020-03-01	2020-03-07	2020-03-07	2020-03-28	0	2020-03-06	311	1	22005	21	6	0	21	5.05	8.52714	1.78	7.48437	0.62	6.42972	2.55	7.84385	0.09	4.49981	0.01	2.30259	4.27	15.2671	39.9	3.68638	12.4	2.5177	88.3	4.48074	13	2.56495	37.7	3.62966	34.5	3.54096	30.4	3.41444	322	12.6823	9.7	2.27213
851	2020-02-29	2020-03-07	2020-03-07	2020-03-23	0	2020-03-05	155	1	21995	16	7	0	0
851	2020-02-29	2020-03-07	2020-03-07	2020-03-23	0	2020-03-05	155	1	21995	16	7	0	1
851	2020-02-29	2020-03-07	2020-03-07	2020-03-23	0	2020-03-05	155	1	21995	16	7	0	2
851	2020-02-29	2020-03-07	2020-03-07	2020-03-23	0	2020-03-05	155	1	21995	16	7	0	3
851	2020-02-29	2020-03-07	2020-03-07	2020-03-23	0	2020-03-05	155	1	21995	16	7	0	4
851	2020-02-29	2020-03-07	2020-03-07	2020-03-23	0	2020-03-05	155	1	21995	16	7	0	5
851	2020-02-29	2020-03-07	2020-03-07	2020-03-23	0	2020-03-05	155	1	21995	16	7	0	6
851	2020-02-29	2020-03-07	2020-03-07	2020-03-23	0	2020-03-05	155	1	21995	16	7	0	7	4.65	8.44462	1.3	7.17012	0.78	6.65929	2.54	7.83992	0.01	2.30259	0.02	2.99573	5.01	15.4269	41.3	3.72086	12.6	2.5337	89.2	4.49088	15	2.70805	44.7	3.79997	33.6	3.51453	29.9	3.39786	175	12.0725	11.8	2.4681	0.16	-1.83258	0.11	-2.20728
851	2020-02-29	2020-03-07	2020-03-07	2020-03-23	0	2020-03-05	155	1	21995	16	7	0	8
851	2020-02-29	2020-03-07	2020-03-07	2020-03-23	0	2020-03-05	155	1	21995	16	7	0	9
851	2020-02-29	2020-03-07	2020-03-07	2020-03-23	0	2020-03-05	155	1	21995	16	7	0	10
851	2020-02-29	2020-03-07	2020-03-07	2020-03-23	0	2020-03-05	155	1	21995	16	7	0	11
851	2020-02-29	2020-03-07	2020-03-07	2020-03-23	0	2020-03-05	155	1	21995	16	7	0	12
851	2020-02-29	2020-03-07	2020-03-07	2020-03-23	0	2020-03-05	155	1	21995	16	7	0	13	4.94	8.50512	1.04	6.94698	0.77	6.64639	3.09	8.03593	0.03	3.4012	0.01	2.30259	4.35	15.2857	41.3	3.72086	12.3	2.5096	90.3	4.50314	13	2.56495	39.3	3.67123	33.1	3.49953	29.9	3.39786	129	11.7676	12.4	2.5177	0.85	-0.162519	0.27	-1.30933
851	2020-02-29	2020-03-07	2020-03-07	2020-03-23	0	2020-03-05	155	1	21995	16	7	0	14
851	2020-02-29	2020-03-07	2020-03-07	2020-03-23	0	2020-03-05	155	1	21995	16	7	0	15
851	2020-02-29	2020-03-07	2020-03-07	2020-03-23	0	2020-03-05	155	1	21995	16	7	0	16
851	2020-02-29	2020-03-07	2020-03-07	2020-03-23	0	2020-03-05	155	1	21995	16	7	0	17
851	2020-02-29	2020-03-07	2020-03-07	2020-03-23	0	2020-03-05	155	1	21995	16	7	0	18	5.12	8.54091	1.14	7.03878	0.68	6.52209	3.09	8.03593	0.18	5.19296	0.03	3.4012	4.28	15.2695	41.7	3.7305	12.5	2.52573	90.9	4.50976	12.8	2.54944	38.9	3.66099	32.9	3.49347	29.9	3.39786	316	12.6635	10.7	2.37024	0.63	-0.462035	0.19	-1.66073
851	2020-02-29	2020-03-07	2020-03-07	2020-03-23	0	2020-03-05	155	1	21995	16	7	0	19
851	2020-02-29	2020-03-07	2020-03-07	2020-03-23	0	2020-03-05	155	1	21995	16	7	0	20
851	2020-02-29	2020-03-07	2020-03-07	2020-03-23	0	2020-03-05	155	1	21995	16	7	0	21	4.97	8.51117	1.39	7.23706	0.61	6.41346	2.78	7.93021	0.15	5.01063	0.04	3.68888	4.65	15.3524	43	3.7612	12.4	2.5177	94	4.54329	13.9	2.63189	43.7	3.77735	31.8	3.45947	29.9	3.39786	398	12.8942	10.2	2.32239
852	2020-03-01	2020-03-07	2020-03-06	2020-03-12	0	2020-03-06	193	1	21986	5	6	0	0
852	2020-03-01	2020-03-07	2020-03-06	2020-03-12	0	2020-03-06	193	1	21986	5	6	0	1
852	2020-03-01	2020-03-07	2020-03-06	2020-03-12	0	2020-03-06	193	1	21986	5	6	0	2
852	2020-03-01	2020-03-07	2020-03-06	2020-03-12	0	2020-03-06	193	1	21986	5	6	0	3
852	2020-03-01	2020-03-07	2020-03-06	2020-03-12	0	2020-03-06	193	1	21986	5	6	0	4
852	2020-03-01	2020-03-07	2020-03-06	2020-03-12	0	2020-03-06	193	1	21986	5	6	0	5	5.5	8.6125	1.13	7.02997	0.34	5.82895	4.02	8.29904	0		0.01	2.30259	4.72	15.3673	37.5	3.62434	11.7	2.45959	86.7	4.46245	14.4	2.66723	40.9	3.71113	35.2	3.56105	30.5	3.41773	74	11.2118	12.4	2.5177	0.76	-0.274437	0.31	-1.17118
852	2020-03-01	2020-03-07	2020-03-06	2020-03-12	0	2020-03-06	193	1	21986	5	6	0	6	3.8	8.24276	1.17	7.06476	0.24	5.48064	2.38	7.77486	0		0.01	2.30259	4.34	15.2834	38.5	3.65066	11.9	2.47654	88.2	4.47961	13.2	2.58022	38.3	3.64545	34.5	3.54096	30.4	3.41444	72	11.1844	12.5	2.52573	0.6	-0.510826	0.23	-1.46968
852	2020-03-01	2020-03-07	2020-03-06	2020-03-12	0	2020-03-06	193	1	21986	5	6	0	7
852	2020-03-01	2020-03-07	2020-03-06	2020-03-12	0	2020-03-06	193	1	21986	5	6	0	8
852	2020-03-01	2020-03-07	2020-03-06	2020-03-12	0	2020-03-06	193	1	21986	5	6	0	9	7.28	8.89289	0.45	6.10925	0.26	5.56068	6.57	8.79027	0		0		4.63	15.3481	38.2	3.64284	11.9	2.47654	86.8	4.46361	13.8	2.62467	40.2	3.69387	34.3	3.53514	29.8	3.39451	81	11.3022	12.8	2.54944	1.9	0.641854	0.82	-0.198451
852	2020-03-01	2020-03-07	2020-03-06	2020-03-12	0	2020-03-06	193	1	21986	5	6	0	10	11.07	9.31199	0.5	6.21461	0.23	5.43808	10.33	9.24281	0		0.01	2.30259	4.54	15.3284	38.1	3.64021	11.8	2.4681	87.4	4.47049	13.8	2.62467	39.7	3.68135	34.8	3.54962	30.4	3.41444	74	11.2118	13.9	2.63189	2.11	0.746688	0.93	-0.0725707
852	2020-03-01	2020-03-07	2020-03-06	2020-03-12	0	2020-03-06	193	1	21986	5	6	0	11	13.92	9.54108	0.54	6.29157	0.27	5.59842	13.1	9.48037	0		0.01	2.30259	4.34	15.2834	38.5	3.65066	11.9	2.47654	86.9	4.46476	13.4	2.59525	37.7	3.62966	35.5	3.56953	30.9	3.43076	110	11.6082	13.5	2.60269
852	2020-03-01	2020-03-07	2020-03-06	2020-03-12	0	2020-03-06	193	1	21986	5	6	0	12
852	2020-03-01	2020-03-07	2020-03-06	2020-03-12	0	2020-03-06	193	1	21986	5	6	0	13
852	2020-03-01	2020-03-07	2020-03-06	2020-03-12	0	2020-03-06	193	1	21986	5	6	0	14
852	2020-03-01	2020-03-07	2020-03-06	2020-03-12	0	2020-03-06	193	1	21986	5	6	0	15
852	2020-03-01	2020-03-07	2020-03-06	2020-03-12	0	2020-03-06	193	1	21986	5	6	0	16
852	2020-03-01	2020-03-07	2020-03-06	2020-03-12	0	2020-03-06	193	1	21986	5	6	0	17
852	2020-03-01	2020-03-07	2020-03-06	2020-03-12	0	2020-03-06	193	1	21986	5	6	0	18
852	2020-03-01	2020-03-07	2020-03-06	2020-03-12	0	2020-03-06	193	1	21986	5	6	0	19
852	2020-03-01	2020-03-07	2020-03-06	2020-03-12	0	2020-03-06	193	1	21986	5	6	0	20
852	2020-03-01	2020-03-07	2020-03-06	2020-03-12	0	2020-03-06	193	1	21986	5	6	0	21
853	2020-03-03	2020-03-07	2020-03-07	2020-04-01	0	2020-03-06	474	1	22005	25	4	0	0
853	2020-03-03	2020-03-07	2020-03-07	2020-04-01	0	2020-03-06	474	1	22005	25	4	0	1
853	2020-03-03	2020-03-07	2020-03-07	2020-04-01	0	2020-03-06	474	1	22005	25	4	0	2
853	2020-03-03	2020-03-07	2020-03-07	2020-04-01	0	2020-03-06	474	1	22005	25	4	0	3
853	2020-03-03	2020-03-07	2020-03-07	2020-04-01	0	2020-03-06	474	1	22005	25	4	0	4	4.16	8.33327	0.62	6.42972	0.23	5.43808	3.18	8.06464	0.1	4.60517	0.03	3.4012	4.52	15.324	49.2	3.89589	14.4	2.66723	92.7	4.52937	13.2	2.58022	41.9	3.73529	31.5	3.44999	29.2	3.37417	332	12.7129	11.4	2.43361	0.96	-0.040822	0.45	-0.798508
853	2020-03-03	2020-03-07	2020-03-07	2020-04-01	0	2020-03-06	474	1	22005	25	4	0	5
853	2020-03-03	2020-03-07	2020-03-07	2020-04-01	0	2020-03-06	474	1	22005	25	4	0	6	10.93	9.29927	0.65	6.47697	0.31	5.73657	9.96	9.20633	0		0.01	2.30259	4.09	15.2241	48.8	3.88773	14.5	2.67415	91.2	4.51305	12.2	2.50144	37.3	3.61899	32.7	3.48738	29.8	3.39451	387	12.8662	11.3	2.4248	1.85	0.615186	0.83	-0.18633
853	2020-03-03	2020-03-07	2020-03-07	2020-04-01	0	2020-03-06	474	1	22005	25	4	0	7	9.89	9.19928	0.43	6.06379	0.36	5.8861	9.1	9.11603	0		0		4	15.2018	49.2	3.89589	14.4	2.66723	92	4.52179	11.7	2.45959	36.8	3.6055	31.8	3.45947	29.3	3.37759	401	12.9017	11	2.3979	2.17	0.774727	0.97	-0.0304592
853	2020-03-03	2020-03-07	2020-03-07	2020-04-01	0	2020-03-06	474	1	22005	25	4	0	8	11.13	9.3174	0.45	6.10925	0.47	6.15273	10.19	9.22916	0		0.02	2.99573	4.38	15.2926	48.8	3.88773	14.5	2.67415	90.9	4.50976	12.7	2.5416	39.8	3.68387	31.9	3.46261	29	3.3673	427	12.9645	11.1	2.40694	2.4	0.875469	1.08	0.076961
853	2020-03-03	2020-03-07	2020-03-07	2020-04-01	0	2020-03-06	474	1	22005	25	4	0	9	10.9	9.29652	0.46	6.13123	0.5	6.21461	9.93	9.20332	0		0.01	2.30259	4.29	15.2718	49.2	3.89589	14.6	2.68102	92.1	4.52287	12.5	2.52573	39.5	3.6763	31.6	3.45316	29.1	3.37074	433	12.9785	11.2	2.41591	1.71	0.536493	0.71	-0.34249
853	2020-03-03	2020-03-07	2020-03-07	2020-04-01	0	2020-03-06	474	1	22005	25	4	0	10	9.88	9.19827	0.43	6.06379	0.34	5.82895	9.1	9.11603	0		0.01	2.30259	4.37	15.2903	49.8	3.90801	14.4	2.66723	94.5	4.5486	12.7	2.5416	41.3	3.72086	30.8	3.42752	29.1	3.37074	413	12.9312	11.4	2.43361	1.62	0.482426	0.64	-0.446287
853	2020-03-03	2020-03-07	2020-03-07	2020-04-01	0	2020-03-06	474	1	22005	25	4	0	11	9.13	9.11932	0.28	5.63479	0.33	5.79909	8.52	9.05017	0		0		4.18	15.2458	48.1	3.87328	14.2	2.65324	92.1	4.52287	12.3	2.5096	38.5	3.65066	31.9	3.46261	29.4	3.38099	348	12.76	11.4	2.43361
853	2020-03-03	2020-03-07	2020-03-07	2020-04-01	0	2020-03-06	474	1	22005	25	4	0	12
853	2020-03-03	2020-03-07	2020-03-07	2020-04-01	0	2020-03-06	474	1	22005	25	4	0	13
853	2020-03-03	2020-03-07	2020-03-07	2020-04-01	0	2020-03-06	474	1	22005	25	4	0	14	14.59	9.58809	0.44	6.08678	0.78	6.65929	13.35	9.49927	0		0.02	2.99573	4.27	15.2671	47.8	3.86703	14.3	2.66026	91.3	4.51415	12.6	2.5337	39	3.66356	32.3	3.47507	29.5	3.38439	307	12.6346	12	2.48491	0.9	-0.10536	0.19	-1.66073
853	2020-03-03	2020-03-07	2020-03-07	2020-04-01	0	2020-03-06	474	1	22005	25	4	0	15
853	2020-03-03	2020-03-07	2020-03-07	2020-04-01	0	2020-03-06	474	1	22005	25	4	0	16	22.52	10.0222	0.82	6.7093	1.4	7.24423	20.26	9.9164	0.01	2.30259	0.03	3.4012	4.74	15.3715	48.1	3.87328	14.3	2.66026	91.4	4.51525	13.7	2.6174	43.3	3.76815	31.6	3.45316	28.9	3.36384	320	12.6761	12.8	2.54944
853	2020-03-03	2020-03-07	2020-03-07	2020-04-01	0	2020-03-06	474	1	22005	25	4	0	17	16.16	9.69029	0.64	6.46147	1.14	7.03878	14.36	9.5722	0		0.02	2.99573	4.37	15.2903	47.8	3.86703	14.3	2.66026	91.8	4.51961	12.7	2.5416	40.1	3.69138	31.7	3.45632	29.1	3.37074	259	12.4646	12.5	2.52573
853	2020-03-03	2020-03-07	2020-03-07	2020-04-01	0	2020-03-06	474	1	22005	25	4	0	18
853	2020-03-03	2020-03-07	2020-03-07	2020-04-01	0	2020-03-06	474	1	22005	25	4	0	19
853	2020-03-03	2020-03-07	2020-03-07	2020-04-01	0	2020-03-06	474	1	22005	25	4	0	20
853	2020-03-03	2020-03-07	2020-03-07	2020-04-01	0	2020-03-06	474	1	22005	25	4	0	21	11.44	9.34487	1.32	7.18539	0.65	6.47697	9.37	9.14527	0.09	4.49981	0.01	2.30259	4.17	15.2434	48.9	3.88978	14.7	2.68785	91.6	4.51743	12.5	2.52573	38.2	3.64284	32.7	3.48738	30	3.4012	175	12.0725	12.2	2.50144	0.92	-0.0833816	0.35	-1.04982
854	2020-02-28	2020-03-07	2020-03-07	2020-03-11	0	2020-03-05	36	1	21981	4	8	0	0
854	2020-02-28	2020-03-07	2020-03-07	2020-03-11	0	2020-03-05	36	1	21981	4	8	0	1
854	2020-02-28	2020-03-07	2020-03-07	2020-03-11	0	2020-03-05	36	1	21981	4	8	0	2
854	2020-02-28	2020-03-07	2020-03-07	2020-03-11	0	2020-03-05	36	1	21981	4	8	0	3
854	2020-02-28	2020-03-07	2020-03-07	2020-03-11	0	2020-03-05	36	1	21981	4	8	0	4
854	2020-02-28	2020-03-07	2020-03-07	2020-03-11	0	2020-03-05	36	1	21981	4	8	0	5
854	2020-02-28	2020-03-07	2020-03-07	2020-03-11	0	2020-03-05	36	1	21981	4	8	0	6
854	2020-02-28	2020-03-07	2020-03-07	2020-03-11	0	2020-03-05	36	1	21981	4	8	0	7
854	2020-02-28	2020-03-07	2020-03-07	2020-03-11	0	2020-03-05	36	1	21981	4	8	0	8	4.41	8.39163	0.86	6.75693	0.45	6.10925	3.08	8.03269	0.01	2.30259	0.01	2.30259	4.78	15.3799	41.1	3.71601	12.4	2.5177	89.1	4.48976	14.3	2.66026	42.6	3.75185	33.6	3.51453	29.9	3.39786	187	12.1389	10	2.30259	0.77	-0.261365	0.27	-1.30933
854	2020-02-28	2020-03-07	2020-03-07	2020-03-11	0	2020-03-05	36	1	21981	4	8	0	9
854	2020-02-28	2020-03-07	2020-03-07	2020-03-11	0	2020-03-05	36	1	21981	4	8	0	10
854	2020-02-28	2020-03-07	2020-03-07	2020-03-11	0	2020-03-05	36	1	21981	4	8	0	11
854	2020-02-28	2020-03-07	2020-03-07	2020-03-11	0	2020-03-05	36	1	21981	4	8	0	12
854	2020-02-28	2020-03-07	2020-03-07	2020-03-11	0	2020-03-05	36	1	21981	4	8	0	13
854	2020-02-28	2020-03-07	2020-03-07	2020-03-11	0	2020-03-05	36	1	21981	4	8	0	14
854	2020-02-28	2020-03-07	2020-03-07	2020-03-11	0	2020-03-05	36	1	21981	4	8	0	15
854	2020-02-28	2020-03-07	2020-03-07	2020-03-11	0	2020-03-05	36	1	21981	4	8	0	16
854	2020-02-28	2020-03-07	2020-03-07	2020-03-11	0	2020-03-05	36	1	21981	4	8	0	17
854	2020-02-28	2020-03-07	2020-03-07	2020-03-11	0	2020-03-05	36	1	21981	4	8	0	18
854	2020-02-28	2020-03-07	2020-03-07	2020-03-11	0	2020-03-05	36	1	21981	4	8	0	19
854	2020-02-28	2020-03-07	2020-03-07	2020-03-11	0	2020-03-05	36	1	21981	4	8	0	20
854	2020-02-28	2020-03-07	2020-03-07	2020-03-11	0	2020-03-05	36	1	21981	4	8	0	21
855	2020-03-06	2020-03-07	2020-03-07	2020-03-26	0	2020-03-05	303	1	21999	19	1	0	0
855	2020-03-06	2020-03-07	2020-03-07	2020-03-26	0	2020-03-05	303	1	21999	19	1	0	1	5.04	8.52516	1.53	7.33302	0.54	6.29157	2.91	7.97591	0.02	2.99573	0.04	3.68888	4.8	15.3841	51.3	3.93769	14.6	2.68102	93.8	4.54117	14.3	2.66026	45	3.80666	31.8	3.45947	29.8	3.39451	189	12.1495	11.9	2.47654	0.54	-0.616186	0.2	-1.60944
855	2020-03-06	2020-03-07	2020-03-07	2020-03-26	0	2020-03-05	303	1	21999	19	1	0	2	4.72	8.45956	1.06	6.96602	0.46	6.13123	3.17	8.06149	0		0.03	3.4012	4	15.2018	49.1	3.89386	14.6	2.68102	90.8	4.50866	11.9	2.47654	36.3	3.59182	32.8	3.49043	29.8	3.39451	158	11.9703	11.6	2.451
855	2020-03-06	2020-03-07	2020-03-07	2020-03-26	0	2020-03-05	303	1	21999	19	1	0	3	4.43	8.39615	1.45	7.27932	0.47	6.15273	2.48	7.81601	0		0.03	3.4012	4.27	15.2671	49.9	3.91002	14.6	2.68102	92	4.52179	12.8	2.54944	39.3	3.67123	32.6	3.48431	30	3.4012	159	11.9767	11.1	2.40694
855	2020-03-06	2020-03-07	2020-03-07	2020-03-26	0	2020-03-05	303	1	21999	19	1	0	4	3.55	8.1747	0.71	6.56527	0.15	5.01063	2.68	7.89357	0		0.01	2.30259	4.18	15.2458	47.6	3.86283	14.6	2.68102	88.8	4.48639	12.4	2.5177	37.1	3.61362	33.4	3.50856	29.7	3.39115	168	12.0317	11.4	2.43361
855	2020-03-06	2020-03-07	2020-03-07	2020-03-26	0	2020-03-05	303	1	21999	19	1	0	5
855	2020-03-06	2020-03-07	2020-03-07	2020-03-26	0	2020-03-05	303	1	21999	19	1	0	6	9.59	9.16848	0.46	6.13123	0.31	5.73657	8.82	9.08478	0		0		3.94	15.1867	49.6	3.90399	14.6	2.68102	91.9	4.5207	11.7	2.45959	36.2	3.58906	32.3	3.47507	29.7	3.39115	188	12.1442	11.4	2.43361
855	2020-03-06	2020-03-07	2020-03-07	2020-03-26	0	2020-03-05	303	1	21999	19	1	0	7
855	2020-03-06	2020-03-07	2020-03-07	2020-03-26	0	2020-03-05	303	1	21999	19	1	0	8	7.53	8.92665	0.27	5.59842	0.35	5.85793	6.91	8.84073	0		0		3.63	15.1047	49.5	3.90197	14.6	2.68102	92	4.52179	10.9	2.38876	33.4	3.50856	32.6	3.48431	30	3.4012	171	12.0494	11.4	2.43361	0.52	-0.653926	0.19	-1.66073
855	2020-03-06	2020-03-07	2020-03-07	2020-03-26	0	2020-03-05	303	1	21999	19	1	0	9
855	2020-03-06	2020-03-07	2020-03-07	2020-03-26	0	2020-03-05	303	1	21999	19	1	0	10	8.79	9.08137	0.42	6.04026	0.67	6.50728	7.69	8.94768	0		0.01	2.30259	3.76	15.1399	48	3.8712	14.4	2.66723	91.2	4.51305	11.4	2.43361	34.3	3.53514	33.2	3.50255	30.3	3.41115	274	12.5209	11.7	2.45959
855	2020-03-06	2020-03-07	2020-03-07	2020-03-26	0	2020-03-05	303	1	21999	19	1	0	11
855	2020-03-06	2020-03-07	2020-03-07	2020-03-26	0	2020-03-05	303	1	21999	19	1	0	12
855	2020-03-06	2020-03-07	2020-03-07	2020-03-26	0	2020-03-05	303	1	21999	19	1	0	13
855	2020-03-06	2020-03-07	2020-03-07	2020-03-26	0	2020-03-05	303	1	21999	19	1	0	14	10.72	9.27987	0.53	6.27288	0.7	6.55108	9.47	9.15588	0		0.02	2.99573	3.68	15.1184	45.1	3.80888	13.8	2.62467	89.1	4.48976	11.1	2.40694	32.8	3.49043	33.8	3.52046	30.2	3.40784	204	12.2259	11.2	2.41591
855	2020-03-06	2020-03-07	2020-03-07	2020-03-26	0	2020-03-05	303	1	21999	19	1	0	15
855	2020-03-06	2020-03-07	2020-03-07	2020-03-26	0	2020-03-05	303	1	21999	19	1	0	16
855	2020-03-06	2020-03-07	2020-03-07	2020-03-26	0	2020-03-05	303	1	21999	19	1	0	17
855	2020-03-06	2020-03-07	2020-03-07	2020-03-26	0	2020-03-05	303	1	21999	19	1	0	18
855	2020-03-06	2020-03-07	2020-03-07	2020-03-26	0	2020-03-05	303	1	21999	19	1	0	19	8.14	9.00455	0.69	6.53669	0.62	6.42972	6.79	8.82321	0.03	3.4012	0.01	2.30259	3.84	15.161	48	3.8712	14.6	2.68102	90.9	4.50976	11.5	2.44235	34.9	3.55249	33	3.49651	29.9	3.39786	114	11.644	12	2.48491
855	2020-03-06	2020-03-07	2020-03-07	2020-03-26	0	2020-03-05	303	1	21999	19	1	0	20
855	2020-03-06	2020-03-07	2020-03-07	2020-03-26	0	2020-03-05	303	1	21999	19	1	0	21
856	2020-03-06	2020-03-07	2020-03-07	2020-04-02	1	2020-03-06	783	1	22006	26	1	0	0
856	2020-03-06	2020-03-07	2020-03-07	2020-04-02	1	2020-03-06	783	1	22006	26	1	0	1	4.15	8.33086	1.73	7.45588	0.7	6.55108	1.69	7.43248	0.01	2.30259	0.02	2.99573	4.2	15.2506	49.1	3.89386	14.7	2.68785	91	4.51086	12.5	2.52573	38.2	3.64284	32.7	3.48738	29.8	3.39451	113	11.6351	12.9	2.55723	0.39	-0.941608	0.14	-1.96611
856	2020-03-06	2020-03-07	2020-03-07	2020-04-02	1	2020-03-06	783	1	22006	26	1	0	2
856	2020-03-06	2020-03-07	2020-03-07	2020-04-02	1	2020-03-06	783	1	22006	26	1	0	3
856	2020-03-06	2020-03-07	2020-03-07	2020-04-02	1	2020-03-06	783	1	22006	26	1	0	4
856	2020-03-06	2020-03-07	2020-03-07	2020-04-02	1	2020-03-06	783	1	22006	26	1	0	5	3.04	8.01961	1.21	7.09838	0.32	5.76832	1.5	7.31322	0		0.01	2.30259	4.12	15.2314	48.3	3.87743	14.6	2.68102	89.6	4.49535	11.9	2.47654	36.9	3.60821	32.2	3.47197	28.9	3.36384	95	11.4616	13.3	2.58776
856	2020-03-06	2020-03-07	2020-03-07	2020-04-02	1	2020-03-06	783	1	22006	26	1	0	6	3.24	8.08333	0.97	6.8773	0.27	5.59842	1.99	7.59589	0		0.01	2.30259	3.88	15.1714	47.6	3.86283	14.6	2.68102	88.1	4.47847	11.3	2.4248	34.2	3.53223	33	3.49651	29.1	3.37074	112	11.6263	13	2.56495
856	2020-03-06	2020-03-07	2020-03-07	2020-04-02	1	2020-03-06	783	1	22006	26	1	0	7	3.12	8.04559	1.21	7.09838	0.32	5.76832	1.58	7.36518	0		0.01	2.30259	3.64	15.1075	47.8	3.86703	14.7	2.68785	88.5	4.483	10.6	2.36085	32.2	3.47197	32.9	3.49347	29.1	3.37074	122	11.7118	13.6	2.61007
856	2020-03-06	2020-03-07	2020-03-07	2020-04-02	1	2020-03-06	783	1	22006	26	1	0	8	2.85	7.95507	1.31	7.17778	0.27	5.59842	1.22	7.10661	0.04	3.68888	0.01	2.30259	3.82	15.1558	47.8	3.86703	14.6	2.68102	87.4	4.47049	11.1	2.40694	33.7	3.5175	33.2	3.50255	28.9	3.36384	140	11.8494	13.3	2.58776	0.56	-0.579819	0.18	-1.7148
856	2020-03-06	2020-03-07	2020-03-07	2020-04-02	1	2020-03-06	783	1	22006	26	1	0	9	3.41	8.13447	0.56	6.32794	0.16	5.07517	2.68	7.89357	0		0.01	2.30259	4.2	15.2506	47.8	3.86703	14.9	2.70136	88.6	4.48413	12.1	2.49321	37.2	3.61631	32.5	3.48124	28.8	3.36037	183	12.1172	13.9	2.63189	0.54	-0.616186	0.19	-1.66073
856	2020-03-06	2020-03-07	2020-03-07	2020-04-02	1	2020-03-06	783	1	22006	26	1	0	10	8.88	9.09156	0.89	6.79122	0.7	6.55108	7.29	8.89426	0		0		3.8	15.1505	46.1	3.83081	14.6	2.68102	88.2	4.47961	11.4	2.43361	33.5	3.51154	34	3.52636	30	3.4012	230	12.3458	13.4	2.59525	0.61	-0.494296	0.19	-1.66073
856	2020-03-06	2020-03-07	2020-03-07	2020-04-02	1	2020-03-06	783	1	22006	26	1	0	11	9.58	9.16743	0.89	6.79122	0.56	6.32794	8.13	9.00332	0		0		3.45	15.0539	46.6	3.8416	14.4	2.66723	92.5	4.52721	11	2.3979	31.9	3.46261	34.5	3.54096	31.9	3.46261	213	12.2691	13.6	2.61007	0.49	-0.71335	0.16	-1.83258
856	2020-03-06	2020-03-07	2020-03-07	2020-04-02	1	2020-03-06	783	1	22006	26	1	0	12	11.14	9.3183	1.02	6.92756	0.71	6.56527	9.39	9.1474	0		0.02	2.99573	3.13	14.9565	44.2	3.78872	14	2.63906	90.7	4.50756	9.8	2.28238	28.4	3.34639	34.5	3.54096	31.3	3.44362	203	12.221	12.6	2.5337	1.16	0.14842	0.43	-0.84397
856	2020-03-06	2020-03-07	2020-03-07	2020-04-02	1	2020-03-06	783	1	22006	26	1	0	13	10.35	9.24474	1.38	7.22984	0.76	6.63332	8.18	9.00945	0.01	2.30259	0.02	2.99573	3.6	15.0964	43.8	3.77963	13.7	2.6174	88.9	4.48751	10.8	2.37955	32	3.46574	33.8	3.52046	30	3.4012	252	12.4372	13.3	2.58776	2.12	0.751416	0.83	-0.18633
856	2020-03-06	2020-03-07	2020-03-07	2020-04-02	1	2020-03-06	783	1	22006	26	1	0	14	8.75	9.07681	1.83	7.51207	0.63	6.44572	6.17	8.72745	0.09	4.49981	0.03	3.4012	3.71	15.1265	41.1	3.71601	13.2	2.58022	87.9	4.4762	11.3	2.4248	32.6	3.48431	34.7	3.54674	30.5	3.41773	296	12.5981	12.5	2.52573	3.7	1.30833	1.93	0.65752
856	2020-03-06	2020-03-07	2020-03-07	2020-04-02	1	2020-03-06	783	1	22006	26	1	0	15	9.49	9.15799	2.2	7.69621	0.92	6.82437	6.2	8.73231	0.13	4.86754	0.04	3.68888	3.7	15.1238	40.6	3.70377	13.3	2.58776	87.6	4.47278	11.8	2.4681	32.4	3.47816	36.4	3.59457	31.9	3.46261	401	12.9017	12.1	2.49321	1.03	0.0295588	0.46	-0.776529
856	2020-03-06	2020-03-07	2020-03-07	2020-04-02	1	2020-03-06	783	1	22006	26	1	0	16	10.03	9.21334	2.2	7.69621	0.96	6.86693	6.67	8.80537	0.16	5.07517	0.04	3.68888	3.77	15.1426	42.2	3.74242	13.6	2.61007	87.8	4.47506	11.7	2.45959	33.1	3.49953	35.3	3.56388	31	3.43399	406	12.9141	11.9	2.47654
856	2020-03-06	2020-03-07	2020-03-07	2020-04-02	1	2020-03-06	783	1	22006	26	1	0	17
856	2020-03-06	2020-03-07	2020-03-07	2020-04-02	1	2020-03-06	783	1	22006	26	1	0	18
856	2020-03-06	2020-03-07	2020-03-07	2020-04-02	1	2020-03-06	783	1	22006	26	1	0	19	13.73	9.52734	0.95	6.85646	0.79	6.67203	11.89	9.38345	0.06	4.09434	0.04	3.68888	3.97	15.1943	43.8	3.77963	14.1	2.64617	88.2	4.47961	12.1	2.49321	35	3.55535	34.6	3.54385	30.5	3.41773	311	12.6476	11.8	2.4681	1.13	0.122218	0.43	-0.84397
856	2020-03-06	2020-03-07	2020-03-07	2020-04-02	1	2020-03-06	783	1	22006	26	1	0	20	24.98	10.1258	0.8	6.68461	0.78	6.65929	23.35	10.0584	0		0.05	3.91202	4.26	15.2648	45.9	3.82646	14.7	2.68785	86.9	4.46476	12.7	2.5416	37	3.61092	34.3	3.53514	29.8	3.39451	242	12.3967	12.2	2.50144	1.34	0.29267	0.47	-0.755023
856	2020-03-06	2020-03-07	2020-03-07	2020-04-02	1	2020-03-06	783	1	22006	26	1	0	21	14.04	9.54966	1.39	7.23706	1.21	7.09838	11.42	9.34312	0		0.02	2.99573	3.57	15.0881	46.5	3.83945	14.5	2.67415	89.4	4.49312	10.8	2.37955	31.9	3.46261	33.9	3.52341	30.3	3.41115	170	12.0435	13	2.56495
857	2020-02-22	2020-03-07	2020-03-07	2020-03-10	0	2020-03-07	66	2	21984	3	14	0	0
857	2020-02-22	2020-03-07	2020-03-07	2020-03-10	0	2020-03-07	66	2	21984	3	14	0	1
857	2020-02-22	2020-03-07	2020-03-07	2020-03-10	0	2020-03-07	66	2	21984	3	14	0	2
857	2020-02-22	2020-03-07	2020-03-07	2020-03-10	0	2020-03-07	66	2	21984	3	14	0	3
857	2020-02-22	2020-03-07	2020-03-07	2020-03-10	0	2020-03-07	66	2	21984	3	14	0	4
857	2020-02-22	2020-03-07	2020-03-07	2020-03-10	0	2020-03-07	66	2	21984	3	14	0	5
857	2020-02-22	2020-03-07	2020-03-07	2020-03-10	0	2020-03-07	66	2	21984	3	14	0	6
857	2020-02-22	2020-03-07	2020-03-07	2020-03-10	0	2020-03-07	66	2	21984	3	14	0	7
857	2020-02-22	2020-03-07	2020-03-07	2020-03-10	0	2020-03-07	66	2	21984	3	14	0	8
857	2020-02-22	2020-03-07	2020-03-07	2020-03-10	0	2020-03-07	66	2	21984	3	14	0	9
857	2020-02-22	2020-03-07	2020-03-07	2020-03-10	0	2020-03-07	66	2	21984	3	14	0	10
857	2020-02-22	2020-03-07	2020-03-07	2020-03-10	0	2020-03-07	66	2	21984	3	14	0	11
857	2020-02-22	2020-03-07	2020-03-07	2020-03-10	0	2020-03-07	66	2	21984	3	14	0	12
857	2020-02-22	2020-03-07	2020-03-07	2020-03-10	0	2020-03-07	66	2	21984	3	14	0	13
857	2020-02-22	2020-03-07	2020-03-07	2020-03-10	0	2020-03-07	66	2	21984	3	14	0	14	6.71	8.81136	1.5	7.31322	0.69	6.53669	4.4	8.38936	0.11	4.70048	0.01	2.30259	4.56	15.3328	39.8	3.68387	13.5	2.60269	80.9	4.39321	12	2.48491	36.9	3.60821	32.5	3.48124	26.3	3.26957	283	12.5532	12.3	2.5096	0.83	-0.18633	0.3	-1.20397
857	2020-02-22	2020-03-07	2020-03-07	2020-03-10	0	2020-03-07	66	2	21984	3	14	0	15
857	2020-02-22	2020-03-07	2020-03-07	2020-03-10	0	2020-03-07	66	2	21984	3	14	0	16
857	2020-02-22	2020-03-07	2020-03-07	2020-03-10	0	2020-03-07	66	2	21984	3	14	0	17	4.38	8.3848	1.73	7.45588	0.32	5.76832	2.13	7.66388	0.16	5.07517	0.04	3.68888	4.53	15.3262	40.6	3.70377	13.5	2.60269	83	4.41884	12.1	2.49321	37.6	3.627	32.2	3.47197	26.7	3.28466	317	12.6667	12.2	2.50144
857	2020-02-22	2020-03-07	2020-03-07	2020-03-10	0	2020-03-07	66	2	21984	3	14	0	18
857	2020-02-22	2020-03-07	2020-03-07	2020-03-10	0	2020-03-07	66	2	21984	3	14	0	19
857	2020-02-22	2020-03-07	2020-03-07	2020-03-10	0	2020-03-07	66	2	21984	3	14	0	20
857	2020-02-22	2020-03-07	2020-03-07	2020-03-10	0	2020-03-07	66	2	21984	3	14	0	21
858	2020-02-27	2020-03-07	2020-03-07	2020-03-22	0	2020-03-05	227	1	21995	15	9	0	0
858	2020-02-27	2020-03-07	2020-03-07	2020-03-22	0	2020-03-05	227	1	21995	15	9	0	1
858	2020-02-27	2020-03-07	2020-03-07	2020-03-22	0	2020-03-05	227	1	21995	15	9	0	2
858	2020-02-27	2020-03-07	2020-03-07	2020-03-22	0	2020-03-05	227	1	21995	15	9	0	3
858	2020-02-27	2020-03-07	2020-03-07	2020-03-22	0	2020-03-05	227	1	21995	15	9	0	4
858	2020-02-27	2020-03-07	2020-03-07	2020-03-22	0	2020-03-05	227	1	21995	15	9	0	5
858	2020-02-27	2020-03-07	2020-03-07	2020-03-22	0	2020-03-05	227	1	21995	15	9	0	6
858	2020-02-27	2020-03-07	2020-03-07	2020-03-22	0	2020-03-05	227	1	21995	15	9	0	7
858	2020-02-27	2020-03-07	2020-03-07	2020-03-22	0	2020-03-05	227	1	21995	15	9	0	8
858	2020-02-27	2020-03-07	2020-03-07	2020-03-22	0	2020-03-05	227	1	21995	15	9	0	9	5.88	8.67931	1.24	7.12287	0.42	6.04026	4.18	8.33807	0.03	3.4012	0.01	2.30259	4.72	15.3673	39.8	3.68387	12.9	2.55723	83.9	4.42963	13.3	2.58776	39.6	3.67883	33.6	3.51453	28.2	3.33932	261	12.4723	10.4	2.34181	0.86	-0.150823	0.32	-1.13943
858	2020-02-27	2020-03-07	2020-03-07	2020-03-22	0	2020-03-05	227	1	21995	15	9	0	10
858	2020-02-27	2020-03-07	2020-03-07	2020-03-22	0	2020-03-05	227	1	21995	15	9	0	11	7.42	8.91193	0.78	6.65929	0.33	5.79909	6.3	8.74831	0		0.01	2.30259	4.61	15.3437	38.6	3.65325	12.7	2.5416	83.3	4.42245	13.1	2.57261	38.4	3.64806	34.1	3.5293	28.4	3.34639	360	12.7939	10.5	2.35137	1.08	0.076961	0.49	-0.71335
858	2020-02-27	2020-03-07	2020-03-07	2020-03-22	0	2020-03-05	227	1	21995	15	9	0	12
858	2020-02-27	2020-03-07	2020-03-07	2020-03-22	0	2020-03-05	227	1	21995	15	9	0	13
858	2020-02-27	2020-03-07	2020-03-07	2020-03-22	0	2020-03-05	227	1	21995	15	9	0	14	7.26	8.89014	0.82	6.7093	0.41	6.01616	6.01	8.70118	0		0.02	2.99573	5.09	15.4428	37.9	3.63495	12.5	2.52573	83.7	4.42724	14.4	2.66723	42.6	3.75185	33.8	3.52046	28.3	3.34286	472	13.0647	10.6	2.36085	0.92	-0.0833816	0.33	-1.10866
858	2020-02-27	2020-03-07	2020-03-07	2020-03-22	0	2020-03-05	227	1	21995	15	9	0	15
858	2020-02-27	2020-03-07	2020-03-07	2020-03-22	0	2020-03-05	227	1	21995	15	9	0	16	8.76	9.07795	0.83	6.72143	0.75	6.62007	7.17	8.87766	0		0.01	2.30259	4.95	15.4149	36.7	3.60278	12.4	2.5177	81.2	4.39691	14.2	2.65324	40.2	3.69387	35.3	3.56388	28.7	3.3569	508	13.1382	9.9	2.29253
858	2020-02-27	2020-03-07	2020-03-07	2020-03-22	0	2020-03-05	227	1	21995	15	9	0	17
858	2020-02-27	2020-03-07	2020-03-07	2020-03-22	0	2020-03-05	227	1	21995	15	9	0	18
858	2020-02-27	2020-03-07	2020-03-07	2020-03-22	0	2020-03-05	227	1	21995	15	9	0	19
858	2020-02-27	2020-03-07	2020-03-07	2020-03-22	0	2020-03-05	227	1	21995	15	9	0	20
858	2020-02-27	2020-03-07	2020-03-07	2020-03-22	0	2020-03-05	227	1	21995	15	9	0	21
859	2020-02-27	2020-03-07	2020-03-07	2020-03-10	0	2020-03-04	77	1	21984	3	9	0	0
859	2020-02-27	2020-03-07	2020-03-07	2020-03-10	0	2020-03-04	77	1	21984	3	9	0	1
859	2020-02-27	2020-03-07	2020-03-07	2020-03-10	0	2020-03-04	77	1	21984	3	9	0	2
859	2020-02-27	2020-03-07	2020-03-07	2020-03-10	0	2020-03-04	77	1	21984	3	9	0	3
859	2020-02-27	2020-03-07	2020-03-07	2020-03-10	0	2020-03-04	77	1	21984	3	9	0	4
859	2020-02-27	2020-03-07	2020-03-07	2020-03-10	0	2020-03-04	77	1	21984	3	9	0	5
859	2020-02-27	2020-03-07	2020-03-07	2020-03-10	0	2020-03-04	77	1	21984	3	9	0	6
859	2020-02-27	2020-03-07	2020-03-07	2020-03-10	0	2020-03-04	77	1	21984	3	9	0	7
859	2020-02-27	2020-03-07	2020-03-07	2020-03-10	0	2020-03-04	77	1	21984	3	9	0	8
859	2020-02-27	2020-03-07	2020-03-07	2020-03-10	0	2020-03-04	77	1	21984	3	9	0	9	10.2	9.23014	1.38	7.22984	0.97	6.8773	7.6	8.9359	0.16	5.07517	0.09	4.49981	5.43	15.5075	41.9	3.73529	12.7	2.5416	89.7	4.49647	16.3	2.79116	48.7	3.88568	33.5	3.51154	30	3.4012	392	12.879	11	2.3979	1.06	0.0582689	0.32	-1.13943
859	2020-02-27	2020-03-07	2020-03-07	2020-03-10	0	2020-03-04	77	1	21984	3	9	0	10
859	2020-02-27	2020-03-07	2020-03-07	2020-03-10	0	2020-03-04	77	1	21984	3	9	0	11
859	2020-02-27	2020-03-07	2020-03-07	2020-03-10	0	2020-03-04	77	1	21984	3	9	0	12	8.76	9.07795	1.86	7.52833	0.78	6.65929	5.76	8.65869	0.28	5.63479	0.08	4.38203	5.13	15.4506	41	3.71357	12.3	2.5096	90.8	4.50866	15.6	2.74727	46.6	3.8416	33.5	3.51154	30.4	3.41444	294	12.5913	11.4	2.43361	0.94	-0.0618754	0.3	-1.20397
859	2020-02-27	2020-03-07	2020-03-07	2020-03-10	0	2020-03-04	77	1	21984	3	9	0	13
859	2020-02-27	2020-03-07	2020-03-07	2020-03-10	0	2020-03-04	77	1	21984	3	9	0	14
859	2020-02-27	2020-03-07	2020-03-07	2020-03-10	0	2020-03-04	77	1	21984	3	9	0	15
859	2020-02-27	2020-03-07	2020-03-07	2020-03-10	0	2020-03-04	77	1	21984	3	9	0	16
859	2020-02-27	2020-03-07	2020-03-07	2020-03-10	0	2020-03-04	77	1	21984	3	9	0	17
859	2020-02-27	2020-03-07	2020-03-07	2020-03-10	0	2020-03-04	77	1	21984	3	9	0	18
859	2020-02-27	2020-03-07	2020-03-07	2020-03-10	0	2020-03-04	77	1	21984	3	9	0	19
859	2020-02-27	2020-03-07	2020-03-07	2020-03-10	0	2020-03-04	77	1	21984	3	9	0	20
859	2020-02-27	2020-03-07	2020-03-07	2020-03-10	0	2020-03-04	77	1	21984	3	9	0	21
860	2020-03-04	2020-03-07	2020-03-07	2020-03-10	0	2020-03-04	39	2	21981	3	3	0	0
860	2020-03-04	2020-03-07	2020-03-07	2020-03-10	0	2020-03-04	39	2	21981	3	3	0	1
860	2020-03-04	2020-03-07	2020-03-07	2020-03-10	0	2020-03-04	39	2	21981	3	3	0	2
860	2020-03-04	2020-03-07	2020-03-07	2020-03-10	0	2020-03-04	39	2	21981	3	3	0	3	10.96	9.30201	2.3	7.74066	0.84	6.7334	7.5	8.92266	0.21	5.34711	0.11	4.70048	4.51	15.3218	44.7	3.79997	12.9	2.55723	92.9	4.53152	13.2	2.58022	41.9	3.73529	31.5	3.44999	29.3	3.37759	344	12.7484	10.6	2.36085	0.9	-0.10536	0.23	-1.46968
860	2020-03-04	2020-03-07	2020-03-07	2020-03-10	0	2020-03-04	39	2	21981	3	3	0	4
860	2020-03-04	2020-03-07	2020-03-07	2020-03-10	0	2020-03-04	39	2	21981	3	3	0	5
860	2020-03-04	2020-03-07	2020-03-07	2020-03-10	0	2020-03-04	39	2	21981	3	3	0	6
860	2020-03-04	2020-03-07	2020-03-07	2020-03-10	0	2020-03-04	39	2	21981	3	3	0	7
860	2020-03-04	2020-03-07	2020-03-07	2020-03-10	0	2020-03-04	39	2	21981	3	3	0	8
860	2020-03-04	2020-03-07	2020-03-07	2020-03-10	0	2020-03-04	39	2	21981	3	3	0	9
860	2020-03-04	2020-03-07	2020-03-07	2020-03-10	0	2020-03-04	39	2	21981	3	3	0	10
860	2020-03-04	2020-03-07	2020-03-07	2020-03-10	0	2020-03-04	39	2	21981	3	3	0	11
860	2020-03-04	2020-03-07	2020-03-07	2020-03-10	0	2020-03-04	39	2	21981	3	3	0	12
860	2020-03-04	2020-03-07	2020-03-07	2020-03-10	0	2020-03-04	39	2	21981	3	3	0	13
860	2020-03-04	2020-03-07	2020-03-07	2020-03-10	0	2020-03-04	39	2	21981	3	3	0	14
860	2020-03-04	2020-03-07	2020-03-07	2020-03-10	0	2020-03-04	39	2	21981	3	3	0	15
860	2020-03-04	2020-03-07	2020-03-07	2020-03-10	0	2020-03-04	39	2	21981	3	3	0	16
860	2020-03-04	2020-03-07	2020-03-07	2020-03-10	0	2020-03-04	39	2	21981	3	3	0	17
860	2020-03-04	2020-03-07	2020-03-07	2020-03-10	0	2020-03-04	39	2	21981	3	3	0	18
860	2020-03-04	2020-03-07	2020-03-07	2020-03-10	0	2020-03-04	39	2	21981	3	3	0	19
860	2020-03-04	2020-03-07	2020-03-07	2020-03-10	0	2020-03-04	39	2	21981	3	3	0	20
860	2020-03-04	2020-03-07	2020-03-07	2020-03-10	0	2020-03-04	39	2	21981	3	3	0	21
861	2020-02-29	2020-03-07	2020-03-07	2020-03-10	0	2020-03-05	36	2	21981	3	7	0	0
861	2020-02-29	2020-03-07	2020-03-07	2020-03-10	0	2020-03-05	36	2	21981	3	7	0	1
861	2020-02-29	2020-03-07	2020-03-07	2020-03-10	0	2020-03-05	36	2	21981	3	7	0	2
861	2020-02-29	2020-03-07	2020-03-07	2020-03-10	0	2020-03-05	36	2	21981	3	7	0	3
861	2020-02-29	2020-03-07	2020-03-07	2020-03-10	0	2020-03-05	36	2	21981	3	7	0	4
861	2020-02-29	2020-03-07	2020-03-07	2020-03-10	0	2020-03-05	36	2	21981	3	7	0	5
861	2020-02-29	2020-03-07	2020-03-07	2020-03-10	0	2020-03-05	36	2	21981	3	7	0	6
861	2020-02-29	2020-03-07	2020-03-07	2020-03-10	0	2020-03-05	36	2	21981	3	7	0	7	16.37	9.70321	1.01	6.91771	0.52	6.25383	14.78	9.60103	0.01	2.30259	0.05	3.91202	4.84	15.3924	55.8	4.02177	15.4	2.73437	97.9	4.58395	15.4	2.73437	47.4	3.85862	32.5	3.48124	31.8	3.45947	475	13.0711	10.4	2.34181	0.7	-0.356675	0.13	-2.04022
861	2020-02-29	2020-03-07	2020-03-07	2020-03-10	0	2020-03-05	36	2	21981	3	7	0	8
861	2020-02-29	2020-03-07	2020-03-07	2020-03-10	0	2020-03-05	36	2	21981	3	7	0	9
861	2020-02-29	2020-03-07	2020-03-07	2020-03-10	0	2020-03-05	36	2	21981	3	7	0	10
861	2020-02-29	2020-03-07	2020-03-07	2020-03-10	0	2020-03-05	36	2	21981	3	7	0	11
861	2020-02-29	2020-03-07	2020-03-07	2020-03-10	0	2020-03-05	36	2	21981	3	7	0	12
861	2020-02-29	2020-03-07	2020-03-07	2020-03-10	0	2020-03-05	36	2	21981	3	7	0	13
861	2020-02-29	2020-03-07	2020-03-07	2020-03-10	0	2020-03-05	36	2	21981	3	7	0	14
861	2020-02-29	2020-03-07	2020-03-07	2020-03-10	0	2020-03-05	36	2	21981	3	7	0	15
861	2020-02-29	2020-03-07	2020-03-07	2020-03-10	0	2020-03-05	36	2	21981	3	7	0	16
861	2020-02-29	2020-03-07	2020-03-07	2020-03-10	0	2020-03-05	36	2	21981	3	7	0	17
861	2020-02-29	2020-03-07	2020-03-07	2020-03-10	0	2020-03-05	36	2	21981	3	7	0	18
861	2020-02-29	2020-03-07	2020-03-07	2020-03-10	0	2020-03-05	36	2	21981	3	7	0	19
861	2020-02-29	2020-03-07	2020-03-07	2020-03-10	0	2020-03-05	36	2	21981	3	7	0	20
861	2020-02-29	2020-03-07	2020-03-07	2020-03-10	0	2020-03-05	36	2	21981	3	7	0	21
862		2020-03-07	2020-03-08	2020-03-25	0	2020-03-06	152	2	21998	18		1	0
862		2020-03-07	2020-03-08	2020-03-25	0	2020-03-06	152	2	21998	18		1	1
862		2020-03-07	2020-03-08	2020-03-25	0	2020-03-06	152	2	21998	18		1	2
862		2020-03-07	2020-03-08	2020-03-25	0	2020-03-06	152	2	21998	18		1	3
862		2020-03-07	2020-03-08	2020-03-25	0	2020-03-06	152	2	21998	18		1	4
862		2020-03-07	2020-03-08	2020-03-25	0	2020-03-06	152	2	21998	18		1	5
862		2020-03-07	2020-03-08	2020-03-25	0	2020-03-06	152	2	21998	18		1	6
862		2020-03-07	2020-03-08	2020-03-25	0	2020-03-06	152	2	21998	18		1	7
862		2020-03-07	2020-03-08	2020-03-25	0	2020-03-06	152	2	21998	18		1	8
862		2020-03-07	2020-03-08	2020-03-25	0	2020-03-06	152	2	21998	18		1	9
862		2020-03-07	2020-03-08	2020-03-25	0	2020-03-06	152	2	21998	18		1	10
862		2020-03-07	2020-03-08	2020-03-25	0	2020-03-06	152	2	21998	18		1	11
862		2020-03-07	2020-03-08	2020-03-25	0	2020-03-06	152	2	21998	18		1	12
862		2020-03-07	2020-03-08	2020-03-25	0	2020-03-06	152	2	21998	18		1	13
862		2020-03-07	2020-03-08	2020-03-25	0	2020-03-06	152	2	21998	18		1	14
862		2020-03-07	2020-03-08	2020-03-25	0	2020-03-06	152	2	21998	18		1	15
862		2020-03-07	2020-03-08	2020-03-25	0	2020-03-06	152	2	21998	18		1	16
862		2020-03-07	2020-03-08	2020-03-25	0	2020-03-06	152	2	21998	18		1	17
862		2020-03-07	2020-03-08	2020-03-25	0	2020-03-06	152	2	21998	18		1	18
862		2020-03-07	2020-03-08	2020-03-25	0	2020-03-06	152	2	21998	18		1	19
862		2020-03-07	2020-03-08	2020-03-25	0	2020-03-06	152	2	21998	18		1	20
862		2020-03-07	2020-03-08	2020-03-25	0	2020-03-06	152	2	21998	18		1	21
863	2020-02-23	2020-03-07	2020-03-07	2020-03-22	0	2020-03-07	224	2	22019	15	13	0	0
863	2020-02-23	2020-03-07	2020-03-07	2020-03-22	0	2020-03-07	224	2	22019	15	13	0	1
863	2020-02-23	2020-03-07	2020-03-07	2020-03-22	0	2020-03-07	224	2	22019	15	13	0	2
863	2020-02-23	2020-03-07	2020-03-07	2020-03-22	0	2020-03-07	224	2	22019	15	13	0	3
863	2020-02-23	2020-03-07	2020-03-07	2020-03-22	0	2020-03-07	224	2	22019	15	13	0	4
863	2020-02-23	2020-03-07	2020-03-07	2020-03-22	0	2020-03-07	224	2	22019	15	13	0	5
863	2020-02-23	2020-03-07	2020-03-07	2020-03-22	0	2020-03-07	224	2	22019	15	13	0	6
863	2020-02-23	2020-03-07	2020-03-07	2020-03-22	0	2020-03-07	224	2	22019	15	13	0	7
863	2020-02-23	2020-03-07	2020-03-07	2020-03-22	0	2020-03-07	224	2	22019	15	13	0	8
863	2020-02-23	2020-03-07	2020-03-07	2020-03-22	0	2020-03-07	224	2	22019	15	13	0	9
863	2020-02-23	2020-03-07	2020-03-07	2020-03-22	0	2020-03-07	224	2	22019	15	13	0	10
863	2020-02-23	2020-03-07	2020-03-07	2020-03-22	0	2020-03-07	224	2	22019	15	13	0	11
863	2020-02-23	2020-03-07	2020-03-07	2020-03-22	0	2020-03-07	224	2	22019	15	13	0	12
863	2020-02-23	2020-03-07	2020-03-07	2020-03-22	0	2020-03-07	224	2	22019	15	13	0	13	5.48	8.60886	1.33	7.19293	0.55	6.30992	3.51	8.16337	0.05	3.91202	0.04	3.68888	4.6	15.3416	44.6	3.79773	14.9	2.70136	81.3	4.39815	11.8	2.4681	37.4	3.62167	31.6	3.45316	25.7	3.24649	276	12.5282	10.8	2.37955	0.38	-0.967584	0
863	2020-02-23	2020-03-07	2020-03-07	2020-03-22	0	2020-03-07	224	2	22019	15	13	0	14
863	2020-02-23	2020-03-07	2020-03-07	2020-03-22	0	2020-03-07	224	2	22019	15	13	0	15
863	2020-02-23	2020-03-07	2020-03-07	2020-03-22	0	2020-03-07	224	2	22019	15	13	0	16
863	2020-02-23	2020-03-07	2020-03-07	2020-03-22	0	2020-03-07	224	2	22019	15	13	0	17
863	2020-02-23	2020-03-07	2020-03-07	2020-03-22	0	2020-03-07	224	2	22019	15	13	0	18																																	0.68	-0.385663	0.19	-1.66073
863	2020-02-23	2020-03-07	2020-03-07	2020-03-22	0	2020-03-07	224	2	22019	15	13	0	19
863	2020-02-23	2020-03-07	2020-03-07	2020-03-22	0	2020-03-07	224	2	22019	15	13	0	20
863	2020-02-23	2020-03-07	2020-03-07	2020-03-22	0	2020-03-07	224	2	22019	15	13	0	21
864	2020-03-06	2020-03-07	2020-03-07	2020-03-17	0	2020-03-07	281	1	21990	10	1	0	0
864	2020-03-06	2020-03-07	2020-03-07	2020-03-17	0	2020-03-07	281	1	21990	10	1	0	1	7.3	8.89563	1.58	7.36518	0.51	6.23441	5.21	8.55833	0		0		5.18	15.4603	43.2	3.76584	13.2	2.58022	89	4.48864	15.1	2.71469	46.1	3.83081	32.8	3.49043	29.2	3.37417	137	11.8277	12.6	2.5337	0.79	-0.235722	0.27	-1.30933
864	2020-03-06	2020-03-07	2020-03-07	2020-03-17	0	2020-03-07	281	1	21990	10	1	0	2
864	2020-03-06	2020-03-07	2020-03-07	2020-03-17	0	2020-03-07	281	1	21990	10	1	0	3	4.84	8.48467	0.8	6.68461	0.43	6.06379	3.6	8.18869	0		0.01	2.30259	4.67	15.3567	42.8	3.75654	13	2.56495	89.7	4.49647	13.9	2.63189	41.9	3.73529	33.2	3.50255	29.8	3.39451	125	11.7361	13.5	2.60269	0.81	-0.210721	0.32	-1.13943
864	2020-03-06	2020-03-07	2020-03-07	2020-03-17	0	2020-03-07	281	1	21990	10	1	0	4	4.63	8.44031	0.85	6.74524	0.42	6.04026	3.36	8.1197	0		0		4.64	15.3502	42.4	3.74715	12.9	2.55723	89	4.48864	13.6	2.61007	41.3	3.72086	32.9	3.49347	29.3	3.37759	144	11.8776	12.6	2.5337	0.73	-0.314711	0.29	-1.23787
864	2020-03-06	2020-03-07	2020-03-07	2020-03-17	0	2020-03-07	281	1	21990	10	1	0	5
864	2020-03-06	2020-03-07	2020-03-07	2020-03-17	0	2020-03-07	281	1	21990	10	1	0	6	5.2	8.55641	0.98	6.88755	0.56	6.32794	3.6	8.18869	0.04	3.68888	0.02	2.99573	4.27	15.2671	41.4	3.72328	13	2.56495	87.1	4.46706	12.4	2.5177	37.2	3.61631	33.3	3.50556	29	3.3673	173	12.061	12.6	2.5337	0.84	-0.174353	0.32	-1.13943
864	2020-03-06	2020-03-07	2020-03-07	2020-03-17	0	2020-03-07	281	1	21990	10	1	0	7	5.79	8.66389	1.48	7.2998	0.66	6.49224	3.6	8.18869	0.04	3.68888	0.01	2.30259	4.61	15.3437	42.9	3.75887	12.9	2.55723	90.5	4.50535	13.5	2.60269	41.7	3.7305	32.4	3.47816	29.3	3.37759	239	12.3842	12.8	2.54944	0.92	-0.0833816	0.32	-1.13943
864	2020-03-06	2020-03-07	2020-03-07	2020-03-17	0	2020-03-07	281	1	21990	10	1	0	8	6.57	8.79027	1.16	7.05617	0.55	6.30992	4.81	8.47845	0.03	3.4012	0.02	2.99573	4.26	15.2648	41.2	3.71844	12.8	2.54944	87.8	4.47506	12.5	2.52573	37.4	3.62167	33.4	3.50856	29.3	3.37759	269	12.5025	12.3	2.5096	1	0	0.36	-1.02165
864	2020-03-06	2020-03-07	2020-03-07	2020-03-17	0	2020-03-07	281	1	21990	10	1	0	9
864	2020-03-06	2020-03-07	2020-03-07	2020-03-17	0	2020-03-07	281	1	21990	10	1	0	10	6.81	8.82615	1.43	7.26543	0.58	6.36303	4.78	8.4722	0.01	2.30259	0.01	2.30259	4.4	15.2971	42.4	3.74715	13	2.56495	89.1	4.48976	13	2.56495	39.2	3.66868	33.2	3.50255	29.5	3.38439	318	12.6698	12.3	2.5096	0.87	-0.139262	0.29	-1.23787
864	2020-03-06	2020-03-07	2020-03-07	2020-03-17	0	2020-03-07	281	1	21990	10	1	0	11
864	2020-03-06	2020-03-07	2020-03-07	2020-03-17	0	2020-03-07	281	1	21990	10	1	0	12
864	2020-03-06	2020-03-07	2020-03-07	2020-03-17	0	2020-03-07	281	1	21990	10	1	0	13
864	2020-03-06	2020-03-07	2020-03-07	2020-03-17	0	2020-03-07	281	1	21990	10	1	0	14
864	2020-03-06	2020-03-07	2020-03-07	2020-03-17	0	2020-03-07	281	1	21990	10	1	0	15
864	2020-03-06	2020-03-07	2020-03-07	2020-03-17	0	2020-03-07	281	1	21990	10	1	0	16
864	2020-03-06	2020-03-07	2020-03-07	2020-03-17	0	2020-03-07	281	1	21990	10	1	0	17
864	2020-03-06	2020-03-07	2020-03-07	2020-03-17	0	2020-03-07	281	1	21990	10	1	0	18
864	2020-03-06	2020-03-07	2020-03-07	2020-03-17	0	2020-03-07	281	1	21990	10	1	0	19
864	2020-03-06	2020-03-07	2020-03-07	2020-03-17	0	2020-03-07	281	1	21990	10	1	0	20
864	2020-03-06	2020-03-07	2020-03-07	2020-03-17	0	2020-03-07	281	1	21990	10	1	0	21
865	2020-03-07	2020-03-07	2020-03-07	2020-03-28	0	2020-03-07	314	1	21999	21	0	0	0
865	2020-03-07	2020-03-07	2020-03-07	2020-03-28	0	2020-03-07	314	1	21999	21	0	0	1	5.23	8.56217	1.46	7.28619	0.86	6.75693	2.89	7.96901	0		0.02	2.99573	5.27	15.4775	41.5	3.72569	13.2	2.58022	85.8	4.45202	14.8	2.69463	45.2	3.8111	32.7	3.48738	28.1	3.33577	161	11.9892	10.7	2.37024
865	2020-03-07	2020-03-07	2020-03-07	2020-03-28	0	2020-03-07	314	1	21999	21	0	0	2
865	2020-03-07	2020-03-07	2020-03-07	2020-03-28	0	2020-03-07	314	1	21999	21	0	0	3
865	2020-03-07	2020-03-07	2020-03-07	2020-03-28	0	2020-03-07	314	1	21999	21	0	0	4
865	2020-03-07	2020-03-07	2020-03-07	2020-03-28	0	2020-03-07	314	1	21999	21	0	0	5	3.99	8.29155	0.7	6.55108	0.34	5.82895	2.94	7.98616	0		0.01	2.30259	4.68	15.3588	40.6	3.70377	13.1	2.57261	84.6	4.43793	13.1	2.57261	39.6	3.67883	33.1	3.49953	28	3.33221	135	11.813	10.9	2.38876	0.77	-0.261365	0.35	-1.04982
865	2020-03-07	2020-03-07	2020-03-07	2020-03-28	0	2020-03-07	314	1	21999	21	0	0	6
865	2020-03-07	2020-03-07	2020-03-07	2020-03-28	0	2020-03-07	314	1	21999	21	0	0	7	4.43	8.39615	0.62	6.42972	0.34	5.82895	3.46	8.14902	0		0.01	2.30259	4.83	15.3904	40.2	3.69387	13.2	2.58022	83.9	4.42963	13.6	2.61007	40.5	3.7013	33.6	3.51453	28.2	3.33932	159	11.9767	10.8	2.37955
865	2020-03-07	2020-03-07	2020-03-07	2020-03-28	0	2020-03-07	314	1	21999	21	0	0	8
865	2020-03-07	2020-03-07	2020-03-07	2020-03-28	0	2020-03-07	314	1	21999	21	0	0	9	6.48	8.77648	0.38	5.94017	0.23	5.43808	5.85	8.6742	0		0.02	2.99573	4.67	15.3567	39.4	3.67377	13.1	2.57261	83.1	4.42005	13.2	2.58022	38.8	3.65842	34	3.52636	28.3	3.34286	217	12.2876	9.9	2.29253	0.92	-0.0833816	0.49	-0.71335
865	2020-03-07	2020-03-07	2020-03-07	2020-03-28	0	2020-03-07	314	1	21999	21	0	0	10	14.38	9.57359	0.71	6.56527	0.35	5.85793	13.29	9.49477	0		0.03	3.4012	4.67	15.3567	40.3	3.69635	13.2	2.58022	83.7	4.42724	13.1	2.57261	39.1	3.66612	33.5	3.51154	28.1	3.33577	258	12.4607	10.4	2.34181
865	2020-03-07	2020-03-07	2020-03-07	2020-03-28	0	2020-03-07	314	1	21999	21	0	0	11	14.98	9.61447	0.57	6.34564	0.55	6.30992	13.84	9.53532	0		0.02	2.99573	4.43	15.3039	42.1	3.74005	13.6	2.61007	84.2	4.4332	12.3	2.5096	37.3	3.61899	33	3.49651	27.8	3.32504	329	12.7038	10.4	2.34181	1.06	0.0582689	0.59	-0.527633
865	2020-03-07	2020-03-07	2020-03-07	2020-03-28	0	2020-03-07	314	1	21999	21	0	0	12	15.27	9.63364	0.65	6.47697	0.58	6.36303	14.02	9.54824	0		0.02	2.99573	4.46	15.3107	43.8	3.77963	13.9	2.63189	85.9	4.45318	12.5	2.52573	38.3	3.64545	32.6	3.48431	28	3.33221	397	12.8917	10.1	2.31254	1.25	0.223143	0.7	-0.356675
865	2020-03-07	2020-03-07	2020-03-07	2020-03-28	0	2020-03-07	314	1	21999	21	0	0	13
865	2020-03-07	2020-03-07	2020-03-07	2020-03-28	0	2020-03-07	314	1	21999	21	0	0	14
865	2020-03-07	2020-03-07	2020-03-07	2020-03-28	0	2020-03-07	314	1	21999	21	0	0	15
865	2020-03-07	2020-03-07	2020-03-07	2020-03-28	0	2020-03-07	314	1	21999	21	0	0	16
865	2020-03-07	2020-03-07	2020-03-07	2020-03-28	0	2020-03-07	314	1	21999	21	0	0	17
865	2020-03-07	2020-03-07	2020-03-07	2020-03-28	0	2020-03-07	314	1	21999	21	0	0	18	7.82	8.96444	2.07	7.6353	1.03	6.93731	4.68	8.45105	0		0.04	3.68888	4.66	15.3545	44.9	3.80444	13.4	2.59525	90.6	4.50645	13.1	2.57261	42.2	3.74242	31	3.43399	28.1	3.33577	418	12.9432	10.3	2.33214	1	0	0.32	-1.13943
865	2020-03-07	2020-03-07	2020-03-07	2020-03-28	0	2020-03-07	314	1	21999	21	0	0	19
865	2020-03-07	2020-03-07	2020-03-07	2020-03-28	0	2020-03-07	314	1	21999	21	0	0	20
865	2020-03-07	2020-03-07	2020-03-07	2020-03-28	0	2020-03-07	314	1	21999	21	0	0	21
866	2020-01-03	2020-03-07	2020-03-08	2020-03-15	0		58	1	21982	8	64	0	0
866	2020-01-03	2020-03-07	2020-03-08	2020-03-15	0		58	1	21982	8	64	0	1
866	2020-01-03	2020-03-07	2020-03-08	2020-03-15	0		58	1	21982	8	64	0	2
866	2020-01-03	2020-03-07	2020-03-08	2020-03-15	0		58	1	21982	8	64	0	3
866	2020-01-03	2020-03-07	2020-03-08	2020-03-15	0		58	1	21982	8	64	0	4
866	2020-01-03	2020-03-07	2020-03-08	2020-03-15	0		58	1	21982	8	64	0	5
866	2020-01-03	2020-03-07	2020-03-08	2020-03-15	0		58	1	21982	8	64	0	6
866	2020-01-03	2020-03-07	2020-03-08	2020-03-15	0		58	1	21982	8	64	0	7
866	2020-01-03	2020-03-07	2020-03-08	2020-03-15	0		58	1	21982	8	64	0	8
866	2020-01-03	2020-03-07	2020-03-08	2020-03-15	0		58	1	21982	8	64	0	9
866	2020-01-03	2020-03-07	2020-03-08	2020-03-15	0		58	1	21982	8	64	0	10
866	2020-01-03	2020-03-07	2020-03-08	2020-03-15	0		58	1	21982	8	64	0	11
866	2020-01-03	2020-03-07	2020-03-08	2020-03-15	0		58	1	21982	8	64	0	12
866	2020-01-03	2020-03-07	2020-03-08	2020-03-15	0		58	1	21982	8	64	0	13
866	2020-01-03	2020-03-07	2020-03-08	2020-03-15	0		58	1	21982	8	64	0	14
866	2020-01-03	2020-03-07	2020-03-08	2020-03-15	0		58	1	21982	8	64	0	15
866	2020-01-03	2020-03-07	2020-03-08	2020-03-15	0		58	1	21982	8	64	0	16
866	2020-01-03	2020-03-07	2020-03-08	2020-03-15	0		58	1	21982	8	64	0	17
866	2020-01-03	2020-03-07	2020-03-08	2020-03-15	0		58	1	21982	8	64	0	18
866	2020-01-03	2020-03-07	2020-03-08	2020-03-15	0		58	1	21982	8	64	0	19
866	2020-01-03	2020-03-07	2020-03-08	2020-03-15	0		58	1	21982	8	64	0	20
866	2020-01-03	2020-03-07	2020-03-08	2020-03-15	0		58	1	21982	8	64	0	21
867	2020-02-24	2020-03-07	2020-03-07	2020-03-22	0	2020-03-07	141	1	21993	15	12	0	0
867	2020-02-24	2020-03-07	2020-03-07	2020-03-22	0	2020-03-07	141	1	21993	15	12	0	1
867	2020-02-24	2020-03-07	2020-03-07	2020-03-22	0	2020-03-07	141	1	21993	15	12	0	2
867	2020-02-24	2020-03-07	2020-03-07	2020-03-22	0	2020-03-07	141	1	21993	15	12	0	3
867	2020-02-24	2020-03-07	2020-03-07	2020-03-22	0	2020-03-07	141	1	21993	15	12	0	4
867	2020-02-24	2020-03-07	2020-03-07	2020-03-22	0	2020-03-07	141	1	21993	15	12	0	5
867	2020-02-24	2020-03-07	2020-03-07	2020-03-22	0	2020-03-07	141	1	21993	15	12	0	6
867	2020-02-24	2020-03-07	2020-03-07	2020-03-22	0	2020-03-07	141	1	21993	15	12	0	7
867	2020-02-24	2020-03-07	2020-03-07	2020-03-22	0	2020-03-07	141	1	21993	15	12	0	8
867	2020-02-24	2020-03-07	2020-03-07	2020-03-22	0	2020-03-07	141	1	21993	15	12	0	9
867	2020-02-24	2020-03-07	2020-03-07	2020-03-22	0	2020-03-07	141	1	21993	15	12	0	10
867	2020-02-24	2020-03-07	2020-03-07	2020-03-22	0	2020-03-07	141	1	21993	15	12	0	11
867	2020-02-24	2020-03-07	2020-03-07	2020-03-22	0	2020-03-07	141	1	21993	15	12	0	12	5.46	8.6052	0.43	6.06379	0.32	5.76832	4.71	8.45744	0		0		4.13	15.2338	42.6	3.75185	13.1	2.57261	89.1	4.48976	12.8	2.54944	36.8	3.6055	34.8	3.54962	31	3.43399	158	11.9703	13.4	2.59525	0.88	-0.127833	0.35	-1.04982
867	2020-02-24	2020-03-07	2020-03-07	2020-03-22	0	2020-03-07	141	1	21993	15	12	0	13
867	2020-02-24	2020-03-07	2020-03-07	2020-03-22	0	2020-03-07	141	1	21993	15	12	0	14
867	2020-02-24	2020-03-07	2020-03-07	2020-03-22	0	2020-03-07	141	1	21993	15	12	0	15
867	2020-02-24	2020-03-07	2020-03-07	2020-03-22	0	2020-03-07	141	1	21993	15	12	0	16
867	2020-02-24	2020-03-07	2020-03-07	2020-03-22	0	2020-03-07	141	1	21993	15	12	0	17
867	2020-02-24	2020-03-07	2020-03-07	2020-03-22	0	2020-03-07	141	1	21993	15	12	0	18
867	2020-02-24	2020-03-07	2020-03-07	2020-03-22	0	2020-03-07	141	1	21993	15	12	0	19	5.11	8.53895	0.75	6.62007	0.4	5.99146	3.92	8.27385	0.02	2.99573	0.02	2.99573	3.85	15.1636	46.3	3.83514	14.1	2.64617	90.1	4.50092	11.7	2.45959	34.7	3.54674	33.7	3.5175	30.4	3.41444	284	12.5567	11.4	2.43361	0.95	-0.0512933	0.41	-0.891598
867	2020-02-24	2020-03-07	2020-03-07	2020-03-22	0	2020-03-07	141	1	21993	15	12	0	20
867	2020-02-24	2020-03-07	2020-03-07	2020-03-22	0	2020-03-07	141	1	21993	15	12	0	21
868	2020-02-27	2020-03-07	2020-03-10	2020-03-27	0	2020-03-08	136	2	21996	20	9	0	0
868	2020-02-27	2020-03-07	2020-03-10	2020-03-27	0	2020-03-08	136	2	21996	20	9	0	1
868	2020-02-27	2020-03-07	2020-03-10	2020-03-27	0	2020-03-08	136	2	21996	20	9	0	2
868	2020-02-27	2020-03-07	2020-03-10	2020-03-27	0	2020-03-08	136	2	21996	20	9	0	3
868	2020-02-27	2020-03-07	2020-03-10	2020-03-27	0	2020-03-08	136	2	21996	20	9	0	4
868	2020-02-27	2020-03-07	2020-03-10	2020-03-27	0	2020-03-08	136	2	21996	20	9	0	5
868	2020-02-27	2020-03-07	2020-03-10	2020-03-27	0	2020-03-08	136	2	21996	20	9	0	6
868	2020-02-27	2020-03-07	2020-03-10	2020-03-27	0	2020-03-08	136	2	21996	20	9	0	7
868	2020-02-27	2020-03-07	2020-03-10	2020-03-27	0	2020-03-08	136	2	21996	20	9	0	8
868	2020-02-27	2020-03-07	2020-03-10	2020-03-27	0	2020-03-08	136	2	21996	20	9	0	9
868	2020-02-27	2020-03-07	2020-03-10	2020-03-27	0	2020-03-08	136	2	21996	20	9	0	10
868	2020-02-27	2020-03-07	2020-03-10	2020-03-27	0	2020-03-08	136	2	21996	20	9	0	11
868	2020-02-27	2020-03-07	2020-03-10	2020-03-27	0	2020-03-08	136	2	21996	20	9	0	12	3.98	8.28904	2.02	7.61085	0.3	5.70378	1.64	7.40245	0		0.02	2.99573	3.73	15.1319	55.7	4.01998	15.6	2.74727	98.1	4.58599	12.2	2.50144	36.6	3.60005	33.3	3.50556	32.7	3.48738	126	11.744	12.1	2.49321
868	2020-02-27	2020-03-07	2020-03-10	2020-03-27	0	2020-03-08	136	2	21996	20	9	0	13
868	2020-02-27	2020-03-07	2020-03-10	2020-03-27	0	2020-03-08	136	2	21996	20	9	0	14	5.09	8.53503	2.57	7.85166	0.48	6.17379	2.01	7.60589	0.01	2.30259	0.02	2.99573	3.66	15.113	60.3	4.09933	16.3	2.79116	98.6	4.59107	12.2	2.50144	36.1	3.58629	33.8	3.52046	33.3	3.50556	192	12.1653	12.2	2.50144
868	2020-02-27	2020-03-07	2020-03-10	2020-03-27	0	2020-03-08	136	2	21996	20	9	0	15
868	2020-02-27	2020-03-07	2020-03-10	2020-03-27	0	2020-03-08	136	2	21996	20	9	0	16
868	2020-02-27	2020-03-07	2020-03-10	2020-03-27	0	2020-03-08	136	2	21996	20	9	0	17
868	2020-02-27	2020-03-07	2020-03-10	2020-03-27	0	2020-03-08	136	2	21996	20	9	0	18
868	2020-02-27	2020-03-07	2020-03-10	2020-03-27	0	2020-03-08	136	2	21996	20	9	0	19	5.33	8.58111	2.73	7.91206	0.42	6.04026	2.08	7.64012	0.03	3.4012	0.07	4.2485	4.05	15.2142	61.2	4.11415	16.5	2.80336	99.5	4.60016	13.4	2.59525	40.3	3.69635	33.3	3.50556	33.1	3.49953	346	12.7542	11.8	2.4681
868	2020-02-27	2020-03-07	2020-03-10	2020-03-27	0	2020-03-08	136	2	21996	20	9	0	20
868	2020-02-27	2020-03-07	2020-03-10	2020-03-27	0	2020-03-08	136	2	21996	20	9	0	21
869	2020-03-04	2020-03-08	2020-03-08	2020-04-03	0	2020-03-07	225	1	22006	26	4	0	0
869	2020-03-04	2020-03-08	2020-03-08	2020-04-03	0	2020-03-07	225	1	22006	26	4	0	1
869	2020-03-04	2020-03-08	2020-03-08	2020-04-03	0	2020-03-07	225	1	22006	26	4	0	2
869	2020-03-04	2020-03-08	2020-03-08	2020-04-03	0	2020-03-07	225	1	22006	26	4	0	3
869	2020-03-04	2020-03-08	2020-03-08	2020-04-03	0	2020-03-07	225	1	22006	26	4	0	4	3.34	8.11373	1.71	7.44425	0.18	5.19296	1.43	7.26543	0.01	2.30259	0.01	2.30259	4.7	15.3631	46.1	3.83081	13.2	2.58022	94.3	4.54648	14	2.63906	44.3	3.79099	31.6	3.45316	29.8	3.39451	77	11.2516	12.5	2.52573	0.51	-0.673345	0.19	-1.66073
869	2020-03-04	2020-03-08	2020-03-08	2020-04-03	0	2020-03-07	225	1	22006	26	4	0	5
869	2020-03-04	2020-03-08	2020-03-08	2020-04-03	0	2020-03-07	225	1	22006	26	4	0	6
869	2020-03-04	2020-03-08	2020-03-08	2020-04-03	0	2020-03-07	225	1	22006	26	4	0	7	3.1	8.03916	0.86	6.75693	0.15	5.01063	2.09	7.64492	0		0		3.95	15.1892	45.8	3.82428	13.3	2.58776	92.4	4.52613	11.9	2.47654	36.5	3.59731	32.6	3.48431	30.1	3.40453	121	11.7035	12.1	2.49321	0.76	-0.274437
869	2020-03-04	2020-03-08	2020-03-08	2020-04-03	0	2020-03-07	225	1	22006	26	4	0	8
869	2020-03-04	2020-03-08	2020-03-08	2020-04-03	0	2020-03-07	225	1	22006	26	4	0	9
869	2020-03-04	2020-03-08	2020-03-08	2020-04-03	0	2020-03-07	225	1	22006	26	4	0	10
869	2020-03-04	2020-03-08	2020-03-08	2020-04-03	0	2020-03-07	225	1	22006	26	4	0	11
869	2020-03-04	2020-03-08	2020-03-08	2020-04-03	0	2020-03-07	225	1	22006	26	4	0	12
869	2020-03-04	2020-03-08	2020-03-08	2020-04-03	0	2020-03-07	225	1	22006	26	4	0	13
869	2020-03-04	2020-03-08	2020-03-08	2020-04-03	0	2020-03-07	225	1	22006	26	4	0	14
869	2020-03-04	2020-03-08	2020-03-08	2020-04-03	0	2020-03-07	225	1	22006	26	4	0	15	7.12	8.87066	0.58	6.36303	0.26	5.56068	6.27	8.74353	0		0.01	2.30259	3.6	15.0964	48.5	3.88156	14.5	2.67415	90.8	4.50866	10.7	2.37024	32.7	3.48738	32.7	3.48738	29.7	3.39115	525	13.1712	11.6	2.451	0.61	-0.494296	0.26	-1.34707
869	2020-03-04	2020-03-08	2020-03-08	2020-04-03	0	2020-03-07	225	1	22006	26	4	0	16
869	2020-03-04	2020-03-08	2020-03-08	2020-04-03	0	2020-03-07	225	1	22006	26	4	0	17
869	2020-03-04	2020-03-08	2020-03-08	2020-04-03	0	2020-03-07	225	1	22006	26	4	0	18
869	2020-03-04	2020-03-08	2020-03-08	2020-04-03	0	2020-03-07	225	1	22006	26	4	0	19
869	2020-03-04	2020-03-08	2020-03-08	2020-04-03	0	2020-03-07	225	1	22006	26	4	0	20	6.45	8.77183	0.72	6.57925	0.43	6.06379	5.3	8.57546	0		0		4.08	15.2216	46.5	3.83945	14.6	2.68102	91.7	4.51852	12.4	2.5177	37.4	3.62167	33.2	3.50255	30.4	3.41444	389	12.8713	11.1	2.40694	0.84	-0.174353	0.28	-1.27297
869	2020-03-04	2020-03-08	2020-03-08	2020-04-03	0	2020-03-07	225	1	22006	26	4	0	21
870	2020-02-15	2020-03-07	2020-03-07	2020-03-15	1	2020-03-06	363	1	21989	8	21	0	0
870	2020-02-15	2020-03-07	2020-03-07	2020-03-15	1	2020-03-06	363	1	21989	8	21	0	1
870	2020-02-15	2020-03-07	2020-03-07	2020-03-15	1	2020-03-06	363	1	21989	8	21	0	2
870	2020-02-15	2020-03-07	2020-03-07	2020-03-15	1	2020-03-06	363	1	21989	8	21	0	3
870	2020-02-15	2020-03-07	2020-03-07	2020-03-15	1	2020-03-06	363	1	21989	8	21	0	4
870	2020-02-15	2020-03-07	2020-03-07	2020-03-15	1	2020-03-06	363	1	21989	8	21	0	5
870	2020-02-15	2020-03-07	2020-03-07	2020-03-15	1	2020-03-06	363	1	21989	8	21	0	6
870	2020-02-15	2020-03-07	2020-03-07	2020-03-15	1	2020-03-06	363	1	21989	8	21	0	7
870	2020-02-15	2020-03-07	2020-03-07	2020-03-15	1	2020-03-06	363	1	21989	8	21	0	8
870	2020-02-15	2020-03-07	2020-03-07	2020-03-15	1	2020-03-06	363	1	21989	8	21	0	9
870	2020-02-15	2020-03-07	2020-03-07	2020-03-15	1	2020-03-06	363	1	21989	8	21	0	10
870	2020-02-15	2020-03-07	2020-03-07	2020-03-15	1	2020-03-06	363	1	21989	8	21	0	11
870	2020-02-15	2020-03-07	2020-03-07	2020-03-15	1	2020-03-06	363	1	21989	8	21	0	12
870	2020-02-15	2020-03-07	2020-03-07	2020-03-15	1	2020-03-06	363	1	21989	8	21	0	13
870	2020-02-15	2020-03-07	2020-03-07	2020-03-15	1	2020-03-06	363	1	21989	8	21	0	14
870	2020-02-15	2020-03-07	2020-03-07	2020-03-15	1	2020-03-06	363	1	21989	8	21	0	15
870	2020-02-15	2020-03-07	2020-03-07	2020-03-15	1	2020-03-06	363	1	21989	8	21	0	16
870	2020-02-15	2020-03-07	2020-03-07	2020-03-15	1	2020-03-06	363	1	21989	8	21	0	17
870	2020-02-15	2020-03-07	2020-03-07	2020-03-15	1	2020-03-06	363	1	21989	8	21	0	18
870	2020-02-15	2020-03-07	2020-03-07	2020-03-15	1	2020-03-06	363	1	21989	8	21	0	19
870	2020-02-15	2020-03-07	2020-03-07	2020-03-15	1	2020-03-06	363	1	21989	8	21	0	20
870	2020-02-15	2020-03-07	2020-03-07	2020-03-15	1	2020-03-06	363	1	21989	8	21	0	21	5.23	8.56217	0.71	6.56527	1.26	7.13887	3.26	8.08948	0		0		4.93	15.4108	40.1	3.69138	12.7	2.5416	86.4	4.45899	15	2.70805	42.6	3.75185	35.2	3.56105	30.4	3.41444	103	11.5425	14.2	2.65324	1.03	0.0295588	0.38	-0.967584
874	2020-03-05	2020-03-07	2020-03-09	2020-03-31	0	2020-03-06	507	1	22001	24	2	0	0
874	2020-03-05	2020-03-07	2020-03-09	2020-03-31	0	2020-03-06	507	1	22001	24	2	0	1
874	2020-03-05	2020-03-07	2020-03-09	2020-03-31	0	2020-03-06	507	1	22001	24	2	0	2
874	2020-03-05	2020-03-07	2020-03-09	2020-03-31	0	2020-03-06	507	1	22001	24	2	0	3
874	2020-03-05	2020-03-07	2020-03-09	2020-03-31	0	2020-03-06	507	1	22001	24	2	0	4	4.98	8.51319	0.49	6.19441	0.23	5.43808	4.26	8.35702	0		0		5.92	15.5938	42.6	3.75185	13.1	2.57261	88.2	4.47961	17.9	2.8848	52.2	3.95508	34.3	3.53514	30.2	3.40784	143	11.8706	10.7	2.37024	0.96	-0.040822	0.33	-1.10866
874	2020-03-05	2020-03-07	2020-03-09	2020-03-31	0	2020-03-06	507	1	22001	24	2	0	5	11.78	9.37416	0.51	6.23441	0.4	5.99146	10.86	9.29284	0		0.01	2.30259	5.82	15.5768	42.3	3.74479	13.1	2.57261	88	4.47734	17.4	2.85647	51.2	3.93574	34	3.52636	29.9	3.39786	199	12.2011	11.3	2.4248	1.16	0.14842	0.39	-0.941608
874	2020-03-05	2020-03-07	2020-03-09	2020-03-31	0	2020-03-06	507	1	22001	24	2	0	6	10.22	9.2321	0.33	5.79909	0.21	5.34711	9.67	9.17678	0		0.01	2.30259	5.38	15.4982	42.7	3.7542	13.2	2.58022	87.9	4.4762	16.2	2.78501	47.3	3.85651	34.2	3.53223	30.1	3.40453	210	12.2549	10.8	2.37955	1.38	0.322084	0.48	-0.733969
874	2020-03-05	2020-03-07	2020-03-09	2020-03-31	0	2020-03-06	507	1	22001	24	2	0	7	8.84	9.08704	0.32	5.76832	0.27	5.59842	8.24	9.01676	0		0.01	2.30259	5.45	15.5111	42.3	3.74479	13.3	2.58776	86.6	4.4613	16.3	2.79116	47.2	3.85439	34.5	3.54096	29.9	3.39786	227	12.3327	10.9	2.38876	1.56	0.444686	0.58	-0.544727
874	2020-03-05	2020-03-07	2020-03-09	2020-03-31	0	2020-03-06	507	1	22001	24	2	0	8	6.78	8.82173	0.19	5.24702	0.17	5.1358	6.42	8.76717	0		0		5.14	15.4526	43.1	3.76352	13.2	2.58022	87.9	4.4762	15.4	2.73437	45.2	3.8111	34.1	3.5293	30	3.4012	203	12.221	10.9	2.38876	1.54	0.431782	0.57	-0.562119
874	2020-03-05	2020-03-07	2020-03-09	2020-03-31	0	2020-03-06	507	1	22001	24	2	0	9	5.97	8.6945	0.25	5.52146	0.18	5.19296	5.54	8.61975	0		0		5.49	15.5184	43.1	3.76352	13.1	2.57261	88.7	4.48526	16.4	2.79728	48.7	3.88568	33.7	3.5175	29.9	3.39786	262	12.4761	10.3	2.33214	1.55	0.438255	0.59	-0.527633
874	2020-03-05	2020-03-07	2020-03-09	2020-03-31	0	2020-03-06	507	1	22001	24	2	0	10
874	2020-03-05	2020-03-07	2020-03-09	2020-03-31	0	2020-03-06	507	1	22001	24	2	0	11	7.81	8.96316	0.33	5.79909	0.31	5.73657	7.16	8.87627	0		0.01	2.30259	5.71	15.5577	43	3.7612	13.2	2.58022	88.3	4.48074	16.9	2.82731	50.4	3.91999	33.5	3.51154	29.6	3.38777	344	12.7484	10.5	2.35137	1.4	0.336472	0.48	-0.733969
874	2020-03-05	2020-03-07	2020-03-09	2020-03-31	0	2020-03-06	507	1	22001	24	2	0	12
874	2020-03-05	2020-03-07	2020-03-09	2020-03-31	0	2020-03-06	507	1	22001	24	2	0	13	11.76	9.37246	0.28	5.63479	0.29	5.66988	11.18	9.32188	0		0.01	2.30259	5.14	15.4526	42.9	3.75887	13.1	2.57261	88.3	4.48074	15.5	2.74084	45.4	3.81551	34.1	3.5293	30.2	3.40784	341	12.7396	10.5	2.35137	1.11	0.10436	0.35	-1.04982
874	2020-03-05	2020-03-07	2020-03-09	2020-03-31	0	2020-03-06	507	1	22001	24	2	0	14
874	2020-03-05	2020-03-07	2020-03-09	2020-03-31	0	2020-03-06	507	1	22001	24	2	0	15	16.98	9.73979	0.36	5.8861	0.45	6.10925	16.14	9.68906	0		0.03	3.4012	5.1	15.4448	42.1	3.74005	13	2.56495	87.5	4.47164	15.2	2.7213	44.6	3.79773	34.1	3.5293	29.8	3.39451	370	12.8213	10.5	2.35137	0.82	-0.198451	0.25	-1.38629
874	2020-03-05	2020-03-07	2020-03-09	2020-03-31	0	2020-03-06	507	1	22001	24	2	0	16	21.45	9.97348	0.48	6.17379	0.7	6.55108	20.24	9.91542	0		0.03	3.4012	5.48	15.5166	42.8	3.75654	13	2.56495	89.1	4.48976	16.6	2.8094	48.8	3.88773	34	3.52636	30.3	3.41115	383	12.8558	10.3	2.33214
874	2020-03-05	2020-03-07	2020-03-09	2020-03-31	0	2020-03-06	507	1	22001	24	2	0	17
874	2020-03-05	2020-03-07	2020-03-09	2020-03-31	0	2020-03-06	507	1	22001	24	2	0	18	16.99	9.74038	0.51	6.23441	0.55	6.30992	15.9	9.67407	0		0.03	3.4012	5.21	15.4661	43.7	3.77735	13.4	2.59525	89.3	4.492	15.8	2.76001	46.5	3.83945	34	3.52636	30.3	3.41115	324	12.6885	10.2	2.32239	1.45	0.371564	0.39	-0.941608
874	2020-03-05	2020-03-07	2020-03-09	2020-03-31	0	2020-03-06	507	1	22001	24	2	0	19	16.86	9.7327	0.57	6.34564	0.67	6.50728	15.59	9.65438	0		0.03	3.4012	5.22	15.468	42.4	3.74715	13.1	2.57261	88.3	4.48074	15.7	2.75366	46.1	3.83081	34.1	3.5293	30.1	3.40453	269	12.5025	10.4	2.34181	1.84	0.609766	0.51	-0.673345
874	2020-03-05	2020-03-07	2020-03-09	2020-03-31	0	2020-03-06	507	1	22001	24	2	0	20
874	2020-03-05	2020-03-07	2020-03-09	2020-03-31	0	2020-03-06	507	1	22001	24	2	0	21
876	2020-02-28	2020-03-08	2020-03-08	2020-04-02	0	2020-03-08	216	1	22005	25	9	0	0
876	2020-02-28	2020-03-08	2020-03-08	2020-04-02	0	2020-03-08	216	1	22005	25	9	0	1
876	2020-02-28	2020-03-08	2020-03-08	2020-04-02	0	2020-03-08	216	1	22005	25	9	0	2
876	2020-02-28	2020-03-08	2020-03-08	2020-04-02	0	2020-03-08	216	1	22005	25	9	0	3
876	2020-02-28	2020-03-08	2020-03-08	2020-04-02	0	2020-03-08	216	1	22005	25	9	0	4
876	2020-02-28	2020-03-08	2020-03-08	2020-04-02	0	2020-03-08	216	1	22005	25	9	0	5
876	2020-02-28	2020-03-08	2020-03-08	2020-04-02	0	2020-03-08	216	1	22005	25	9	0	6
876	2020-02-28	2020-03-08	2020-03-08	2020-04-02	0	2020-03-08	216	1	22005	25	9	0	7
876	2020-02-28	2020-03-08	2020-03-08	2020-04-02	0	2020-03-08	216	1	22005	25	9	0	8
876	2020-02-28	2020-03-08	2020-03-08	2020-04-02	0	2020-03-08	216	1	22005	25	9	0	9	6.4	8.76405	0.75	6.62007	0.39	5.96615	5.25	8.56598	0		0.01	2.30259	4.57	15.335	38	3.63759	11.9	2.47654	87.1	4.46706	13.7	2.6174	39.8	3.68387	34.4	3.53806	30	3.4012	137	11.8277	11.1	2.40694
876	2020-02-28	2020-03-08	2020-03-08	2020-04-02	0	2020-03-08	216	1	22005	25	9	0	10
876	2020-02-28	2020-03-08	2020-03-08	2020-04-02	0	2020-03-08	216	1	22005	25	9	0	11
876	2020-02-28	2020-03-08	2020-03-08	2020-04-02	0	2020-03-08	216	1	22005	25	9	0	12	12.43	9.42787	0.59	6.38012	0.66	6.49224	11.17	9.32099	0		0.01	2.30259	4.39	15.2948	39.8	3.68387	12.4	2.5177	87.9	4.4762	13	2.56495	38.6	3.65325	33.7	3.5175	29.6	3.38777	263	12.4799	10.5	2.35137
876	2020-02-28	2020-03-08	2020-03-08	2020-04-02	0	2020-03-08	216	1	22005	25	9	0	13
876	2020-02-28	2020-03-08	2020-03-08	2020-04-02	0	2020-03-08	216	1	22005	25	9	0	14
876	2020-02-28	2020-03-08	2020-03-08	2020-04-02	0	2020-03-08	216	1	22005	25	9	0	15	6.45	8.77183	0.6	6.39693	0.33	5.79909	5.51	8.61432	0		0.01	2.30259	4.67	15.3567	38.1	3.64021	11.9	2.47654	86.5	4.46014	13.7	2.6174	40.4	3.69883	33.9	3.52341	29.3	3.37759	136	11.8204	11.8	2.4681
876	2020-02-28	2020-03-08	2020-03-08	2020-04-02	0	2020-03-08	216	1	22005	25	9	0	16
876	2020-02-28	2020-03-08	2020-03-08	2020-04-02	0	2020-03-08	216	1	22005	25	9	0	17
876	2020-02-28	2020-03-08	2020-03-08	2020-04-02	0	2020-03-08	216	1	22005	25	9	0	18
876	2020-02-28	2020-03-08	2020-03-08	2020-04-02	0	2020-03-08	216	1	22005	25	9	0	19
876	2020-02-28	2020-03-08	2020-03-08	2020-04-02	0	2020-03-08	216	1	22005	25	9	0	20
876	2020-02-28	2020-03-08	2020-03-08	2020-04-02	0	2020-03-08	216	1	22005	25	9	0	21
878	2020-03-04	2020-03-08	2020-03-08	2020-03-17	0	2020-03-08	88	1	21988	9	4	0	0
878	2020-03-04	2020-03-08	2020-03-08	2020-03-17	0	2020-03-08	88	1	21988	9	4	0	1
878	2020-03-04	2020-03-08	2020-03-08	2020-03-17	0	2020-03-08	88	1	21988	9	4	0	2
878	2020-03-04	2020-03-08	2020-03-08	2020-03-17	0	2020-03-08	88	1	21988	9	4	0	3
878	2020-03-04	2020-03-08	2020-03-08	2020-03-17	0	2020-03-08	88	1	21988	9	4	0	4	5.9	8.68271	1.35	7.20786	0.42	6.04026	4.12	8.32361	0		0.01	2.30259	4.85	15.3945	40.8	3.70868	12	2.48491	91.1	4.51196	15.2	2.7213	44.2	3.78872	34.4	3.53806	31.3	3.44362	194	12.1756	12.2	2.50144	0.92	-0.0833816	0.26	-1.34707
878	2020-03-04	2020-03-08	2020-03-08	2020-03-17	0	2020-03-08	88	1	21988	9	4	0	5
878	2020-03-04	2020-03-08	2020-03-08	2020-03-17	0	2020-03-08	88	1	21988	9	4	0	6
878	2020-03-04	2020-03-08	2020-03-08	2020-03-17	0	2020-03-08	88	1	21988	9	4	0	7
878	2020-03-04	2020-03-08	2020-03-08	2020-03-17	0	2020-03-08	88	1	21988	9	4	0	8
878	2020-03-04	2020-03-08	2020-03-08	2020-03-17	0	2020-03-08	88	1	21988	9	4	0	9
878	2020-03-04	2020-03-08	2020-03-08	2020-03-17	0	2020-03-08	88	1	21988	9	4	0	10	10.62	9.27049	0.69	6.53669	0.44	6.08678	9.47	9.15588	0		0.02	2.99573	4.05	15.2142	42.1	3.74005	12.1	2.49321	95.3	4.55703	13.6	2.61007	38.6	3.65325	35.2	3.56105	33.6	3.51453	195	12.1807	12.3	2.5096	0.87	-0.139262	0.25	-1.38629
878	2020-03-04	2020-03-08	2020-03-08	2020-03-17	0	2020-03-08	88	1	21988	9	4	0	11
878	2020-03-04	2020-03-08	2020-03-08	2020-03-17	0	2020-03-08	88	1	21988	9	4	0	12
878	2020-03-04	2020-03-08	2020-03-08	2020-03-17	0	2020-03-08	88	1	21988	9	4	0	13
878	2020-03-04	2020-03-08	2020-03-08	2020-03-17	0	2020-03-08	88	1	21988	9	4	0	14
878	2020-03-04	2020-03-08	2020-03-08	2020-03-17	0	2020-03-08	88	1	21988	9	4	0	15
878	2020-03-04	2020-03-08	2020-03-08	2020-03-17	0	2020-03-08	88	1	21988	9	4	0	16
878	2020-03-04	2020-03-08	2020-03-08	2020-03-17	0	2020-03-08	88	1	21988	9	4	0	17
878	2020-03-04	2020-03-08	2020-03-08	2020-03-17	0	2020-03-08	88	1	21988	9	4	0	18
878	2020-03-04	2020-03-08	2020-03-08	2020-03-17	0	2020-03-08	88	1	21988	9	4	0	19
878	2020-03-04	2020-03-08	2020-03-08	2020-03-17	0	2020-03-08	88	1	21988	9	4	0	20
878	2020-03-04	2020-03-08	2020-03-08	2020-03-17	0	2020-03-08	88	1	21988	9	4	0	21
879	2020-02-27	2020-03-08	2020-01-09	2020-03-17	0	2020-03-07	499	1	21991	9	10	0	0
879	2020-02-27	2020-03-08	2020-01-09	2020-03-17	0	2020-03-07	499	1	21991	9	10	0	1
879	2020-02-27	2020-03-08	2020-01-09	2020-03-17	0	2020-03-07	499	1	21991	9	10	0	2
879	2020-02-27	2020-03-08	2020-01-09	2020-03-17	0	2020-03-07	499	1	21991	9	10	0	3
879	2020-02-27	2020-03-08	2020-01-09	2020-03-17	0	2020-03-07	499	1	21991	9	10	0	4
879	2020-02-27	2020-03-08	2020-01-09	2020-03-17	0	2020-03-07	499	1	21991	9	10	0	5
879	2020-02-27	2020-03-08	2020-01-09	2020-03-17	0	2020-03-07	499	1	21991	9	10	0	6
879	2020-02-27	2020-03-08	2020-01-09	2020-03-17	0	2020-03-07	499	1	21991	9	10	0	7	3.3	8.10168	0.35	5.85793	0.21	5.34711	2.74	7.91571	0		0		3.72	15.1292	44	3.78419	13.7	2.6174	87.4	4.47049	11.8	2.4681	32.5	3.48124	36.3	3.59182	31.7	3.45632	143	11.8706	10.7	2.37024	1.12	0.113329	0.36	-1.02165
879	2020-02-27	2020-03-08	2020-01-09	2020-03-17	0	2020-03-07	499	1	21991	9	10	0	8	3.83	8.25062	0.37	5.9135	0.17	5.1358	3.28	8.0956	0		0.01	2.30259	4.22	15.2553	44.9	3.80444	14.1	2.64617	87	4.46591	13.1	2.57261	36.7	3.60278	35.7	3.57515	31	3.43399	185	12.1281	10.1	2.31254	1.3	0.262364	0.45	-0.798508
879	2020-02-27	2020-03-08	2020-01-09	2020-03-17	0	2020-03-07	499	1	21991	9	10	0	9	4.59	8.43163	0.5	6.21461	0.15	5.01063	3.92	8.27385	0.01	2.30259	0.01	2.30259	4.1	15.2265	44.8	3.80221	13.9	2.63189	89.3	4.492	12.9	2.55723	36.6	3.60005	35.2	3.56105	31.5	3.44999	191	12.16	10.3	2.33214
879	2020-02-27	2020-03-08	2020-01-09	2020-03-17	0	2020-03-07	499	1	21991	9	10	0	10
879	2020-02-27	2020-03-08	2020-01-09	2020-03-17	0	2020-03-07	499	1	21991	9	10	0	11	5.58	8.62694	0.55	6.30992	0.21	5.34711	4.79	8.47429	0.02	2.99573	0.01	2.30259	3.78	15.1452	46.6	3.8416	14.2	2.65324	91.8	4.51961	12.5	2.52573	34.7	3.54674	36	3.58352	33.1	3.49953	275	12.5245	10.1	2.31254	2.11	0.746688	0.75	-0.287682
879	2020-02-27	2020-03-08	2020-01-09	2020-03-17	0	2020-03-07	499	1	21991	9	10	0	12	4.81	8.47845	0.73	6.59305	0.2	5.29832	3.83	8.25062	0.03	3.4012	0.02	2.99573	3.58	15.0909	46.6	3.8416	14.2	2.65324	92.2	4.52396	11.9	2.47654	33	3.49651	36.1	3.58629	33.2	3.50255	302	12.6182	10.2	2.32239	2.26	0.815365	0.86	-0.150823
879	2020-02-27	2020-03-08	2020-01-09	2020-03-17	0	2020-03-07	499	1	21991	9	10	0	13	4.46	8.40291	0.75	6.62007	0.27	5.59842	3.38	8.12563	0.04	3.68888	0.02	2.99573	3.49	15.0654	48.3	3.87743	14.4	2.66723	93.7	4.5401	11.4	2.43361	32.7	3.48738	34.9	3.55249	32.7	3.48738	359	12.7911	10	2.30259	2.22	0.797507	0.88	-0.127833
879	2020-02-27	2020-03-08	2020-01-09	2020-03-17	0	2020-03-07	499	1	21991	9	10	0	14	4.19	8.34046	0.65	6.47697	0.33	5.79909	3.18	8.06464	0.02	2.99573	0.01	2.30259	3.62	15.102	48	3.8712	14.4	2.66723	91.7	4.51852	11.3	2.4248	33.2	3.50255	34	3.52636	31.2	3.44042	366	12.8104	9.9	2.29253	2.26	0.815365	0.87	-0.139262
879	2020-02-27	2020-03-08	2020-01-09	2020-03-17	0	2020-03-07	499	1	21991	9	10	0	15
879	2020-02-27	2020-03-08	2020-01-09	2020-03-17	0	2020-03-07	499	1	21991	9	10	0	16	4.72	8.45956	1	6.90775	0.56	6.32794	3.11	8.04238	0.03	3.4012	0.02	2.99573	3.6	15.0964	49.3	3.89792	14.6	2.68102	93.3	4.53582	11.3	2.4248	33.6	3.51453	33.6	3.51453	31.4	3.44681	421	12.9504	9.7	2.27213	1.82	0.598836	0.71	-0.34249
879	2020-02-27	2020-03-08	2020-01-09	2020-03-17	0	2020-03-07	499	1	21991	9	10	0	17
879	2020-02-27	2020-03-08	2020-01-09	2020-03-17	0	2020-03-07	499	1	21991	9	10	0	18
879	2020-02-27	2020-03-08	2020-01-09	2020-03-17	0	2020-03-07	499	1	21991	9	10	0	19	5.57	8.62515	1.22	7.10661	0.71	6.56527	3.61	8.19146	0.01	2.30259	0.02	2.99573	3.52	15.074	49.8	3.90801	14.9	2.70136	93.2	4.53475	11	2.3979	32.8	3.49043	33.5	3.51154	31.3	3.44362	474	13.069	9.9	2.29253	2.23	0.802002	0.81	-0.210721
879	2020-02-27	2020-03-08	2020-01-09	2020-03-17	0	2020-03-07	499	1	21991	9	10	0	20
879	2020-02-27	2020-03-08	2020-01-09	2020-03-17	0	2020-03-07	499	1	21991	9	10	0	21
882	2020-03-04	2020-03-08	2020-03-08	2020-03-17	1	2020-03-07	165	2	21989	9	4	0	0
882	2020-03-04	2020-03-08	2020-03-08	2020-03-17	1	2020-03-07	165	2	21989	9	4	0	1
882	2020-03-04	2020-03-08	2020-03-08	2020-03-17	1	2020-03-07	165	2	21989	9	4	0	2
882	2020-03-04	2020-03-08	2020-03-08	2020-03-17	1	2020-03-07	165	2	21989	9	4	0	3
882	2020-03-04	2020-03-08	2020-03-08	2020-03-17	1	2020-03-07	165	2	21989	9	4	0	4	7.41	8.91058	0.5	6.21461	0.4	5.99146	6.5	8.77956	0		0.01	2.30259	2.6	14.771	69	4.23411	17	2.83321	110.4	4.70411	9.5	2.25129	28.7	3.3569	33.1	3.49953	36.5	3.59731	171	12.0494	12.5	2.52573	0.77	-0.261365	0.28	-1.27297
882	2020-03-04	2020-03-08	2020-03-08	2020-03-17	1	2020-03-07	165	2	21989	9	4	0	5	5.02	8.52118	0.57	6.34564	0.33	5.79909	4.12	8.32361	0		0		2.3	14.6484	67.7	4.21509	16.5	2.80336	111.7	4.71582	8.7	2.16332	25.7	3.24649	33.9	3.52341	37.8	3.63231	188	12.1442	12.6	2.5337
882	2020-03-04	2020-03-08	2020-03-08	2020-03-17	1	2020-03-07	165	2	21989	9	4	0	6
882	2020-03-04	2020-03-08	2020-03-08	2020-03-17	1	2020-03-07	165	2	21989	9	4	0	7
882	2020-03-04	2020-03-08	2020-03-08	2020-03-17	1	2020-03-07	165	2	21989	9	4	0	8	8.45	9.04192	0.61	6.41346	0.28	5.63479	7.55	8.9293	0		0.01	2.30259	2.59	14.7672	58.5	4.06903	15.1	2.71469	106.2	4.66532	9.5	2.25129	27.5	3.31419	34.5	3.54096	36.7	3.60278	248	12.4212	12.4	2.5177	1.51	0.41211	0.5	-0.693147
882	2020-03-04	2020-03-08	2020-03-08	2020-03-17	1	2020-03-07	165	2	21989	9	4	0	9	18.32	9.81575	0.6	6.39693	0.44	6.08678	17.26	9.75615	0		0.02	2.99573	2.82	14.8522	60.9	4.10923	15.9	2.76632	105	4.65396	10.6	2.36085	29.6	3.38777	35.8	3.57795	37.6	3.627	290	12.5776	12.7	2.5416
882	2020-03-04	2020-03-08	2020-03-08	2020-03-17	1	2020-03-07	165	2	21989	9	4	0	10
882	2020-03-04	2020-03-08	2020-03-08	2020-03-17	1	2020-03-07	165	2	21989	9	4	0	11	24.1	10.09	0.81	6.69703	0.37	5.9135	22.9	10.0389	0		0.02	2.99573	2.64	14.7863	67.9	4.21804	17.4	2.85647	107.2	4.6747	9.7	2.27213	28.3	3.34286	34.3	3.53514	36.7	3.60278	205	12.2308	13.3	2.58776	1.08	0.076961	0.52	-0.653926
882	2020-03-04	2020-03-08	2020-03-08	2020-03-17	1	2020-03-07	165	2	21989	9	4	0	12
882	2020-03-04	2020-03-08	2020-03-08	2020-03-17	1	2020-03-07	165	2	21989	9	4	0	13
882	2020-03-04	2020-03-08	2020-03-08	2020-03-17	1	2020-03-07	165	2	21989	9	4	0	14
882	2020-03-04	2020-03-08	2020-03-08	2020-03-17	1	2020-03-07	165	2	21989	9	4	0	15
882	2020-03-04	2020-03-08	2020-03-08	2020-03-17	1	2020-03-07	165	2	21989	9	4	0	16
882	2020-03-04	2020-03-08	2020-03-08	2020-03-17	1	2020-03-07	165	2	21989	9	4	0	17
882	2020-03-04	2020-03-08	2020-03-08	2020-03-17	1	2020-03-07	165	2	21989	9	4	0	18
882	2020-03-04	2020-03-08	2020-03-08	2020-03-17	1	2020-03-07	165	2	21989	9	4	0	19
882	2020-03-04	2020-03-08	2020-03-08	2020-03-17	1	2020-03-07	165	2	21989	9	4	0	20
882	2020-03-04	2020-03-08	2020-03-08	2020-03-17	1	2020-03-07	165	2	21989	9	4	0	21
884	2020-02-27	2020-03-08	2020-03-11	2020-03-21	0	2020-03-11	105	1	21992	13	10	0	0
884	2020-02-27	2020-03-08	2020-03-11	2020-03-21	0	2020-03-11	105	1	21992	13	10	0	1
884	2020-02-27	2020-03-08	2020-03-11	2020-03-21	0	2020-03-11	105	1	21992	13	10	0	2
884	2020-02-27	2020-03-08	2020-03-11	2020-03-21	0	2020-03-11	105	1	21992	13	10	0	3
884	2020-02-27	2020-03-08	2020-03-11	2020-03-21	0	2020-03-11	105	1	21992	13	10	0	4
884	2020-02-27	2020-03-08	2020-03-11	2020-03-21	0	2020-03-11	105	1	21992	13	10	0	5
884	2020-02-27	2020-03-08	2020-03-11	2020-03-21	0	2020-03-11	105	1	21992	13	10	0	6
884	2020-02-27	2020-03-08	2020-03-11	2020-03-21	0	2020-03-11	105	1	21992	13	10	0	7
884	2020-02-27	2020-03-08	2020-03-11	2020-03-21	0	2020-03-11	105	1	21992	13	10	0	8
884	2020-02-27	2020-03-08	2020-03-11	2020-03-21	0	2020-03-11	105	1	21992	13	10	0	9
884	2020-02-27	2020-03-08	2020-03-11	2020-03-21	0	2020-03-11	105	1	21992	13	10	0	10
884	2020-02-27	2020-03-08	2020-03-11	2020-03-21	0	2020-03-11	105	1	21992	13	10	0	11
884	2020-02-27	2020-03-08	2020-03-11	2020-03-21	0	2020-03-11	105	1	21992	13	10	0	12
884	2020-02-27	2020-03-08	2020-03-11	2020-03-21	0	2020-03-11	105	1	21992	13	10	0	13	6.76	8.81878	0.61	6.41346	0.5	6.21461	5.64	8.63764	0		0.01	2.30259	4.67	15.3567	42.5	3.7495	12.8	2.54944	90.4	4.50424	14.9	2.70136	42.2	3.74242	35.3	3.56388	31.9	3.46261	187	12.1389	11.1	2.40694	1.27	0.239017	0.49	-0.71335
884	2020-02-27	2020-03-08	2020-03-11	2020-03-21	0	2020-03-11	105	1	21992	13	10	0	14
884	2020-02-27	2020-03-08	2020-03-11	2020-03-21	0	2020-03-11	105	1	21992	13	10	0	15
884	2020-02-27	2020-03-08	2020-03-11	2020-03-21	0	2020-03-11	105	1	21992	13	10	0	16	5.73	8.65347	0.7	6.55108	0.63	6.44572	4.37	8.38252	0.02	2.99573	0.01	2.30259	4.6	15.3416	43.4	3.77046	13.4	2.59525	87.6	4.47278	14.3	2.66026	40.3	3.69635	35.5	3.56953	31.1	3.43721	258	12.4607	10.4	2.34181	1.53	0.425268	0.66	-0.415515
884	2020-02-27	2020-03-08	2020-03-11	2020-03-21	0	2020-03-11	105	1	21992	13	10	0	17
884	2020-02-27	2020-03-08	2020-03-11	2020-03-21	0	2020-03-11	105	1	21992	13	10	0	18
884	2020-02-27	2020-03-08	2020-03-11	2020-03-21	0	2020-03-11	105	1	21992	13	10	0	19
884	2020-02-27	2020-03-08	2020-03-11	2020-03-21	0	2020-03-11	105	1	21992	13	10	0	20	10.15	9.22523	0.61	6.41346	0.63	6.44572	8.9	9.09381	0		0.01	2.30259	4.26	15.2648	43.1	3.76352	13.2	2.58022	88.5	4.483	13.3	2.58776	37.7	3.62966	35.3	3.56388	31.2	3.44042	369	12.8186	10.3	2.33214	1.16	0.14842	0.47	-0.755023
884	2020-02-27	2020-03-08	2020-03-11	2020-03-21	0	2020-03-11	105	1	21992	13	10	0	21
886	2020-03-03	2020-03-08	2020-03-09	2020-03-14	0	2020-03-09	94	2	21985	6	5	0	0
886	2020-03-03	2020-03-08	2020-03-09	2020-03-14	0	2020-03-09	94	2	21985	6	5	0	1
886	2020-03-03	2020-03-08	2020-03-09	2020-03-14	0	2020-03-09	94	2	21985	6	5	0	2
886	2020-03-03	2020-03-08	2020-03-09	2020-03-14	0	2020-03-09	94	2	21985	6	5	0	3
886	2020-03-03	2020-03-08	2020-03-09	2020-03-14	0	2020-03-09	94	2	21985	6	5	0	4
886	2020-03-03	2020-03-08	2020-03-09	2020-03-14	0	2020-03-09	94	2	21985	6	5	0	5
886	2020-03-03	2020-03-08	2020-03-09	2020-03-14	0	2020-03-09	94	2	21985	6	5	0	6	3.37	8.12267	1.21	7.09838	0.31	5.73657	1.77	7.47874	0.07	4.2485	0.01	2.30259	4.59	15.3394	46.8	3.84588	14.6	2.68102	87.4	4.47049	12.5	2.52573	40.1	3.69138	31.2	3.44042	27.2	3.30322	237	12.3758	11.2	2.41591	0.34	-1.07881	0.11	-2.20728
886	2020-03-03	2020-03-08	2020-03-09	2020-03-14	0	2020-03-09	94	2	21985	6	5	0	7
886	2020-03-03	2020-03-08	2020-03-09	2020-03-14	0	2020-03-09	94	2	21985	6	5	0	8	4.42	8.3939	1.6	7.37776	0.51	6.23441	2.14	7.66856	0.15	5.01063	0.02	2.99573	4.62	15.3459	45.9	3.82646	14.3	2.66026	88.7	4.48526	12.6	2.5337	41	3.71357	30.7	3.42426	27.3	3.30689	257	12.4568	11	2.3979	0.41	-0.891598	0.13	-2.04022
886	2020-03-03	2020-03-08	2020-03-09	2020-03-14	0	2020-03-09	94	2	21985	6	5	0	9
886	2020-03-03	2020-03-08	2020-03-09	2020-03-14	0	2020-03-09	94	2	21985	6	5	0	10
886	2020-03-03	2020-03-08	2020-03-09	2020-03-14	0	2020-03-09	94	2	21985	6	5	0	11
886	2020-03-03	2020-03-08	2020-03-09	2020-03-14	0	2020-03-09	94	2	21985	6	5	0	12
886	2020-03-03	2020-03-08	2020-03-09	2020-03-14	0	2020-03-09	94	2	21985	6	5	0	13
886	2020-03-03	2020-03-08	2020-03-09	2020-03-14	0	2020-03-09	94	2	21985	6	5	0	14
886	2020-03-03	2020-03-08	2020-03-09	2020-03-14	0	2020-03-09	94	2	21985	6	5	0	15
886	2020-03-03	2020-03-08	2020-03-09	2020-03-14	0	2020-03-09	94	2	21985	6	5	0	16
886	2020-03-03	2020-03-08	2020-03-09	2020-03-14	0	2020-03-09	94	2	21985	6	5	0	17
886	2020-03-03	2020-03-08	2020-03-09	2020-03-14	0	2020-03-09	94	2	21985	6	5	0	18
886	2020-03-03	2020-03-08	2020-03-09	2020-03-14	0	2020-03-09	94	2	21985	6	5	0	19
886	2020-03-03	2020-03-08	2020-03-09	2020-03-14	0	2020-03-09	94	2	21985	6	5	0	20
886	2020-03-03	2020-03-08	2020-03-09	2020-03-14	0	2020-03-09	94	2	21985	6	5	0	21
887	2020-03-01	2020-03-08	2020-03-09	2020-03-20	0	2020-03-07	213	1	21994	12	7	0	0
887	2020-03-01	2020-03-08	2020-03-09	2020-03-20	0	2020-03-07	213	1	21994	12	7	0	1
887	2020-03-01	2020-03-08	2020-03-09	2020-03-20	0	2020-03-07	213	1	21994	12	7	0	2
887	2020-03-01	2020-03-08	2020-03-09	2020-03-20	0	2020-03-07	213	1	21994	12	7	0	3
887	2020-03-01	2020-03-08	2020-03-09	2020-03-20	0	2020-03-07	213	1	21994	12	7	0	4
887	2020-03-01	2020-03-08	2020-03-09	2020-03-20	0	2020-03-07	213	1	21994	12	7	0	5
887	2020-03-01	2020-03-08	2020-03-09	2020-03-20	0	2020-03-07	213	1	21994	12	7	0	6
887	2020-03-01	2020-03-08	2020-03-09	2020-03-20	0	2020-03-07	213	1	21994	12	7	0	7
887	2020-03-01	2020-03-08	2020-03-09	2020-03-20	0	2020-03-07	213	1	21994	12	7	0	8	20.11	9.90897	1.22	7.10661	0.93	6.83519	17.93	9.79423	0.01	2.30259	0.02	2.99573	4.36	15.288	47.2	3.85439	13.5	2.60269	94.5	4.5486	13.8	2.62467	41.2	3.71844	33.5	3.51154	31.7	3.45632	217	12.2876	10.5	2.35137	0.6	-0.510826	0.2	-1.60944
887	2020-03-01	2020-03-08	2020-03-09	2020-03-20	0	2020-03-07	213	1	21994	12	7	0	9	10.07	9.21732	1.04	6.94698	0.26	5.56068	8.74	9.07567	0.01	2.30259	0.02	2.99573	4.21	15.253	47.4	3.85862	13.3	2.58776	95.2	4.55598	13.2	2.58022	40.1	3.69138	32.9	3.49347	31.4	3.44681	211	12.2596	10.7	2.37024	1	0	0.42	-0.867501
887	2020-03-01	2020-03-08	2020-03-09	2020-03-20	0	2020-03-07	213	1	21994	12	7	0	10
887	2020-03-01	2020-03-08	2020-03-09	2020-03-20	0	2020-03-07	213	1	21994	12	7	0	11	13.71	9.52588	0.79	6.67203	0.37	5.9135	12.54	9.43668	0		0.01	2.30259	3.7	15.1238	45.4	3.81551	13.2	2.58022	94.3	4.54648	11.8	2.4681	34.9	3.55249	33.8	3.52046	31.9	3.46261	241	12.3925	10.2	2.32239
887	2020-03-01	2020-03-08	2020-03-09	2020-03-20	0	2020-03-07	213	1	21994	12	7	0	12
887	2020-03-01	2020-03-08	2020-03-09	2020-03-20	0	2020-03-07	213	1	21994	12	7	0	13	11.62	9.36048	0.6	6.39693	0.42	6.04026	10.58	9.26672	0		0.02	2.99573	3.95	15.1892	45.1	3.80888	13.2	2.58022	93.2	4.53475	12.4	2.5177	36.8	3.6055	33.7	3.5175	31.4	3.44681	239	12.3842	10	2.30259	1.32	0.277632	0.66	-0.415515
887	2020-03-01	2020-03-08	2020-03-09	2020-03-20	0	2020-03-07	213	1	21994	12	7	0	14
887	2020-03-01	2020-03-08	2020-03-09	2020-03-20	0	2020-03-07	213	1	21994	12	7	0	15
887	2020-03-01	2020-03-08	2020-03-09	2020-03-20	0	2020-03-07	213	1	21994	12	7	0	16
887	2020-03-01	2020-03-08	2020-03-09	2020-03-20	0	2020-03-07	213	1	21994	12	7	0	17
887	2020-03-01	2020-03-08	2020-03-09	2020-03-20	0	2020-03-07	213	1	21994	12	7	0	18
887	2020-03-01	2020-03-08	2020-03-09	2020-03-20	0	2020-03-07	213	1	21994	12	7	0	19	18.8	9.84161	0.81	6.69703	1.14	7.03878	16.82	9.73032	0		0.03	3.4012	3.86	15.1662	44.8	3.80221	13.2	2.58022	92.2	4.52396	12	2.48491	35.6	3.57235	33.7	3.5175	31.1	3.43721	105	11.5617	10.3	2.33214	1.02	0.0198026	0.39	-0.941608
887	2020-03-01	2020-03-08	2020-03-09	2020-03-20	0	2020-03-07	213	1	21994	12	7	0	20
887	2020-03-01	2020-03-08	2020-03-09	2020-03-20	0	2020-03-07	213	1	21994	12	7	0	21
888	2020-03-01	2020-03-09	2020-03-09	2020-03-13	0	2020-03-06	149	1	21986	4	8	0	0
888	2020-03-01	2020-03-09	2020-03-09	2020-03-13	0	2020-03-06	149	1	21986	4	8	0	1
888	2020-03-01	2020-03-09	2020-03-09	2020-03-13	0	2020-03-06	149	1	21986	4	8	0	2
888	2020-03-01	2020-03-09	2020-03-09	2020-03-13	0	2020-03-06	149	1	21986	4	8	0	3
888	2020-03-01	2020-03-09	2020-03-09	2020-03-13	0	2020-03-06	149	1	21986	4	8	0	4
888	2020-03-01	2020-03-09	2020-03-09	2020-03-13	0	2020-03-06	149	1	21986	4	8	0	5
888	2020-03-01	2020-03-09	2020-03-09	2020-03-13	0	2020-03-06	149	1	21986	4	8	0	6
888	2020-03-01	2020-03-09	2020-03-09	2020-03-13	0	2020-03-06	149	1	21986	4	8	0	7
888	2020-03-01	2020-03-09	2020-03-09	2020-03-13	0	2020-03-06	149	1	21986	4	8	0	8	4.88	8.4929	1.19	7.08171	0.64	6.46147	2.91	7.97591	0.11	4.70048	0.03	3.4012	6.1	15.6238	37.2	3.61631	12.3	2.5096	84.8	4.4403	17.8	2.8792	51.7	3.94546	34.4	3.53806	29.2	3.37417	261	12.4723	10.4	2.34181	1.15	0.139762	0.4	-0.916291
888	2020-03-01	2020-03-09	2020-03-09	2020-03-13	0	2020-03-06	149	1	21986	4	8	0	9	4.78	8.4722	1.07	6.97541	0.55	6.30992	2.98	7.99968	0.16	5.07517	0.02	2.99573	5.67	15.5507	37.5	3.62434	12.2	2.50144	85.2	4.445	16.3	2.79116	48.3	3.87743	33.7	3.5175	28.7	3.3569	300	12.6115	10.2	2.32239
888	2020-03-01	2020-03-09	2020-03-09	2020-03-13	0	2020-03-06	149	1	21986	4	8	0	10
888	2020-03-01	2020-03-09	2020-03-09	2020-03-13	0	2020-03-06	149	1	21986	4	8	0	11	4.95	8.50714	1.42	7.25841	0.65	6.47697	2.64	7.87853	0.2	5.29832	0.04	3.68888	5.91	15.5922	37.6	3.627	12.3	2.5096	84.9	4.44147	16.7	2.81541	50.2	3.91601	33.3	3.50556	28.3	3.34286	409	12.9215	10.1	2.31254	1.19	0.173953	0.4	-0.916291
888	2020-03-01	2020-03-09	2020-03-09	2020-03-13	0	2020-03-06	149	1	21986	4	8	0	12
888	2020-03-01	2020-03-09	2020-03-09	2020-03-13	0	2020-03-06	149	1	21986	4	8	0	13
888	2020-03-01	2020-03-09	2020-03-09	2020-03-13	0	2020-03-06	149	1	21986	4	8	0	14
888	2020-03-01	2020-03-09	2020-03-09	2020-03-13	0	2020-03-06	149	1	21986	4	8	0	15
888	2020-03-01	2020-03-09	2020-03-09	2020-03-13	0	2020-03-06	149	1	21986	4	8	0	16
888	2020-03-01	2020-03-09	2020-03-09	2020-03-13	0	2020-03-06	149	1	21986	4	8	0	17
888	2020-03-01	2020-03-09	2020-03-09	2020-03-13	0	2020-03-06	149	1	21986	4	8	0	18
888	2020-03-01	2020-03-09	2020-03-09	2020-03-13	0	2020-03-06	149	1	21986	4	8	0	19
888	2020-03-01	2020-03-09	2020-03-09	2020-03-13	0	2020-03-06	149	1	21986	4	8	0	20
888	2020-03-01	2020-03-09	2020-03-09	2020-03-13	0	2020-03-06	149	1	21986	4	8	0	21
889	2020-03-01	2020-03-09	2020-03-09	2020-03-17	0	2020-03-09	162	2	21991	8	8	0	0
889	2020-03-01	2020-03-09	2020-03-09	2020-03-17	0	2020-03-09	162	2	21991	8	8	0	1
889	2020-03-01	2020-03-09	2020-03-09	2020-03-17	0	2020-03-09	162	2	21991	8	8	0	2
889	2020-03-01	2020-03-09	2020-03-09	2020-03-17	0	2020-03-09	162	2	21991	8	8	0	3
889	2020-03-01	2020-03-09	2020-03-09	2020-03-17	0	2020-03-09	162	2	21991	8	8	0	4
889	2020-03-01	2020-03-09	2020-03-09	2020-03-17	0	2020-03-09	162	2	21991	8	8	0	5
889	2020-03-01	2020-03-09	2020-03-09	2020-03-17	0	2020-03-09	162	2	21991	8	8	0	6
889	2020-03-01	2020-03-09	2020-03-09	2020-03-17	0	2020-03-09	162	2	21991	8	8	0	7
889	2020-03-01	2020-03-09	2020-03-09	2020-03-17	0	2020-03-09	162	2	21991	8	8	0	8	4.17	8.33567	1.4	7.24423	0.48	6.17379	2.27	7.72753	0.01	2.30259	0.01	2.30259	4.51	15.3218	39.5	3.6763	12	2.48491	89.1	4.48976	13.1	2.57261	40.2	3.69387	32.6	3.48431	29	3.3673	230	12.3458	10.1	2.31254	0.4	-0.916291	0.11	-2.20728
889	2020-03-01	2020-03-09	2020-03-09	2020-03-17	0	2020-03-09	162	2	21991	8	8	0	9
889	2020-03-01	2020-03-09	2020-03-09	2020-03-17	0	2020-03-09	162	2	21991	8	8	0	10	6.24	8.73874	1.61	7.38399	0.57	6.34564	4.02	8.29904	0.03	3.4012	0.01	2.30259	4.49	15.3174	40.2	3.69387	12.1	2.49321	89.8	4.49758	13	2.56495	40.3	3.69635	32.3	3.47507	29	3.3673	332	12.7129	10.2	2.32239
889	2020-03-01	2020-03-09	2020-03-09	2020-03-17	0	2020-03-09	162	2	21991	8	8	0	11
889	2020-03-01	2020-03-09	2020-03-09	2020-03-17	0	2020-03-09	162	2	21991	8	8	0	12	6.52	8.78263	1.45	7.27932	0.69	6.53669	4.33	8.37332	0.04	3.68888	0.01	2.30259	4.02	15.2068	39.8	3.68387	12	2.48491	89.3	4.492	11.5	2.44235	35.9	3.58074	32	3.46574	28.6	3.35341	358	12.7883	9.7	2.27213
889	2020-03-01	2020-03-09	2020-03-09	2020-03-17	0	2020-03-09	162	2	21991	8	8	0	13
889	2020-03-01	2020-03-09	2020-03-09	2020-03-17	0	2020-03-09	162	2	21991	8	8	0	14
889	2020-03-01	2020-03-09	2020-03-09	2020-03-17	0	2020-03-09	162	2	21991	8	8	0	15
889	2020-03-01	2020-03-09	2020-03-09	2020-03-17	0	2020-03-09	162	2	21991	8	8	0	16	6.84	8.83054	1.14	7.03878	0.62	6.42972	4.97	8.51117	0.09	4.49981	0.02	2.99573	4.38	15.2926	38.7	3.65584	12	2.48491	86.3	4.45783	12.5	2.52573	37.8	3.63231	33.1	3.49953	28.5	3.3499	619	13.3359	8.9	2.18605	0.98	-0.0202027	0.14	-1.96611
889	2020-03-01	2020-03-09	2020-03-09	2020-03-17	0	2020-03-09	162	2	21991	8	8	0	17
889	2020-03-01	2020-03-09	2020-03-09	2020-03-17	0	2020-03-09	162	2	21991	8	8	0	18
889	2020-03-01	2020-03-09	2020-03-09	2020-03-17	0	2020-03-09	162	2	21991	8	8	0	19
889	2020-03-01	2020-03-09	2020-03-09	2020-03-17	0	2020-03-09	162	2	21991	8	8	0	20
889	2020-03-01	2020-03-09	2020-03-09	2020-03-17	0	2020-03-09	162	2	21991	8	8	0	21
890	2020-03-05	2020-03-09	2020-03-05	2020-04-04	1	2020-03-07	1174	2	22009	26	4	0	0	4.45	8.40066	1.21	7.09838	0.65	6.47697	2.58	7.85555	0		0.01	2.30259	4.63	15.3481	40	3.68888	13.2	2.58022	82.7	4.41522	12.9	2.55723	38.3	3.64545	33.7	3.5175	27.9	3.32863	149	11.9117	10.4	2.34181	0.28	-1.27297	0
890	2020-03-05	2020-03-09	2020-03-05	2020-04-04	1	2020-03-07	1174	2	22009	26	4	0	1
890	2020-03-05	2020-03-09	2020-03-05	2020-04-04	1	2020-03-07	1174	2	22009	26	4	0	2
890	2020-03-05	2020-03-09	2020-03-05	2020-04-04	1	2020-03-07	1174	2	22009	26	4	0	3
890	2020-03-05	2020-03-09	2020-03-05	2020-04-04	1	2020-03-07	1174	2	22009	26	4	0	4	9.35	9.14313	1.41	7.25134	0.54	6.29157	7.39	8.90788	0		0.01	2.30259	4.69	15.3609	40.9	3.71113	13.4	2.59525	82.7	4.41522	13.1	2.57261	38.8	3.65842	33.8	3.52046	27.9	3.32863	180	12.1007	10.6	2.36085
890	2020-03-05	2020-03-09	2020-03-05	2020-04-04	1	2020-03-07	1174	2	22009	26	4	0	5
890	2020-03-05	2020-03-09	2020-03-05	2020-04-04	1	2020-03-07	1174	2	22009	26	4	0	6	11.21	9.32456	0.88	6.77992	0.55	6.30992	9.76	9.18605	0		0.02	2.99573	4.37	15.2903	43.6	3.77506	13.9	2.63189	85.1	4.44383	12.3	2.5096	37.2	3.61631	33.1	3.49953	28.1	3.33577	263	12.4799	10	2.30259	1.49	0.398776	0.87	-0.139262
890	2020-03-05	2020-03-09	2020-03-05	2020-04-04	1	2020-03-07	1174	2	22009	26	4	0	7	8.15	9.00577	0.68	6.52209	0.65	6.47697	6.8	8.82468	0		0.02	2.99573	4.41	15.2994	42	3.73767	13.8	2.62467	83	4.41884	12.2	2.50144	36.6	3.60005	33.3	3.50556	27.7	3.32143	283	12.5532	10.5	2.35137	2.14	0.760806	1.6	0.470004
890	2020-03-05	2020-03-09	2020-03-05	2020-04-04	1	2020-03-07	1174	2	22009	26	4	0	8	7.72	8.95157	0.77	6.64639	0.48	6.17379	6.46	8.77338	0		0.01	2.30259	4.18	15.2458	45.5	3.81771	14.3	2.66026	86.1	4.45551	11.7	2.45959	36	3.58352	32.5	3.48124	28	3.33221	300	12.6115	10.6	2.36085	0.79	-0.235722	0.51	-0.673345
890	2020-03-05	2020-03-09	2020-03-05	2020-04-04	1	2020-03-07	1174	2	22009	26	4	0	9	9.47	9.15588	0.94	6.84588	0.63	6.44572	7.88	8.97208	0		0.02	2.99573	4.28	15.2695	43.5	3.77276	14.1	2.64617	83.9	4.42963	11.8	2.4681	35.9	3.58074	32.9	3.49347	27.6	3.31782	316	12.6635	10.4	2.34181	0.69	-0.371064	0.39	-0.941608
890	2020-03-05	2020-03-09	2020-03-05	2020-04-04	1	2020-03-07	1174	2	22009	26	4	0	10	9.06	9.11163	0.78	6.65929	0.49	6.19441	7.75	8.95545	0		0.04	3.68888	4.29	15.2718	46.2	3.83298	14.4	2.66723	86.9	4.46476	11.7	2.45959	37.3	3.61899	31.4	3.44681	27.3	3.30689	324	12.6885	10.5	2.35137	0.88	-0.127833	0.52	-0.653926
890	2020-03-05	2020-03-09	2020-03-05	2020-04-04	1	2020-03-07	1174	2	22009	26	4	0	11	9.32	9.13992	0.66	6.49224	0.47	6.15273	8.18	9.00945	0		0.01	2.30259	4.36	15.288	44.7	3.79997	14.4	2.66723	84.2	4.4332	11.9	2.47654	36.7	3.60278	32.4	3.47816	27.3	3.30689	338	12.7308	10.3	2.33214	0.91	-0.0943107	0.52	-0.653926
890	2020-03-05	2020-03-09	2020-03-05	2020-04-04	1	2020-03-07	1174	2	22009	26	4	0	12	13.89	9.53892	0.98	6.88755	0.43	6.06379	12.43	9.42787	0.03	3.4012	0.02	2.99573	4.03	15.2093	46	3.82864	14.4	2.66723	86.6	4.4613	11.2	2.41591	34.9	3.55249	32.1	3.46886	27.8	3.32504	313	12.654	10.7	2.37024	0.91	-0.0943107	0.5	-0.693147
890	2020-03-05	2020-03-09	2020-03-05	2020-04-04	1	2020-03-07	1174	2	22009	26	4	0	13	13.9	9.53964	1.06	6.96602	0.5	6.21461	12.2	9.40919	0.11	4.70048	0.03	3.4012	4.11	15.2289	47.2	3.85439	14.6	2.68102	88.8	4.48639	11.3	2.4248	36.5	3.59731	31	3.43399	27.5	3.31419	277	12.5318	11.2	2.41591	1.08	0.076961	0.65	-0.430783
890	2020-03-05	2020-03-09	2020-03-05	2020-04-04	1	2020-03-07	1174	2	22009	26	4	0	14	13.02	9.47424	1.53	7.33302	0.6	6.39693	10.72	9.27987	0.14	4.94164	0.03	3.4012	3.79	15.1479	50.2	3.91601	15.1	2.71469	89.2	4.49088	10.4	2.34181	33.8	3.52046	30.8	3.42752	27.4	3.31054	236	12.3716	11.9	2.47654	0.75	-0.287682	0.43	-0.84397
890	2020-03-05	2020-03-09	2020-03-05	2020-04-04	1	2020-03-07	1174	2	22009	26	4	0	15	9.45	9.15377	1.45	7.27932	0.58	6.36303	7.3	8.89563	0.1	4.60517	0.02	2.99573	3.72	15.1292	49.7	3.906	15.2	2.7213	89.8	4.49758	10.2	2.32239	33.4	3.50856	30.5	3.41773	27.4	3.31054	261	12.4723	11.9	2.47654	0.68	-0.385663	0.4	-0.916291
890	2020-03-05	2020-03-09	2020-03-05	2020-04-04	1	2020-03-07	1174	2	22009	26	4	0	16	7.83	8.96572	1.09	6.99393	0.61	6.41346	6.02	8.70284	0.09	4.49981	0.02	2.99573	3.19	14.9755	50.4	3.91999	15.4	2.73437	88.4	4.48187	8.8	2.17475	28.2	3.33932	31.2	3.44042	27.6	3.31782	269	12.5025	11.4	2.43361	0.68	-0.385663	0.36	-1.02165
890	2020-03-05	2020-03-09	2020-03-05	2020-04-04	1	2020-03-07	1174	2	22009	26	4	0	17	9.81	9.19116	1.37	7.22257	0.58	6.36303	7.71	8.95027	0.12	4.78749	0.03	3.4012	3.18	14.9724	53	3.97029	15.7	2.75366	91.2	4.51305	8.8	2.17475	29	3.3673	30.3	3.41115	27.7	3.32143	254	12.4451	11.3	2.4248	0.66	-0.415515	0.41	-0.891598
890	2020-03-05	2020-03-09	2020-03-05	2020-04-04	1	2020-03-07	1174	2	22009	26	4	0	18	9.39	9.1474	0.77	6.64639	0.36	5.8861	7.98	8.98469	0.26	5.56068	0.02	2.99573	2.96	14.9007	51.6	3.94352	15.8	2.76001	89.2	4.49088	8.4	2.12823	26.4	3.27336	31.8	3.45947	28.4	3.34639	236	12.3716	11.8	2.4681	0.49	-0.71335	0.32	-1.13943
890	2020-03-05	2020-03-09	2020-03-05	2020-04-04	1	2020-03-07	1174	2	22009	26	4	0	19	7.91	8.97588	0.66	6.49224	0.19	5.24702	6.82	8.82761	0.23	5.43808	0.01	2.30259	3.05	14.9306	50.4	3.91999	15.5	2.74084	88.2	4.47961	8.5	2.14007	26.9	3.29213	31.6	3.45316	27.9	3.32863	219	12.2968	11.9	2.47654	0.49	-0.71335	0.34	-1.07881
890	2020-03-05	2020-03-09	2020-03-05	2020-04-04	1	2020-03-07	1174	2	22009	26	4	0	20	5.81	8.66734	0.5	6.21461	0.12	4.78749	5.01	8.51919	0.16	5.07517	0.02	2.99573	2.78	14.838	50.4	3.91999	15.6	2.74727	88.8	4.48639	7.9	2.06686	24.7	3.2068	32	3.46574	28.4	3.34639	173	12.061	11.9	2.47654	0.51	-0.673345	0.37	-0.994252
890	2020-03-05	2020-03-09	2020-03-05	2020-04-04	1	2020-03-07	1174	2	22009	26	4	0	21	5.81	8.66734	0.4	5.99146	0.11	4.70048	5.17	8.55063	0.11	4.70048	0.02	2.99573	2.73	14.8198	50.4	3.91999	15.7	2.75366	87.5	4.47164	7.7	2.04122	23.9	3.17388	32.2	3.47197	28.2	3.33932	103	11.5425	12.1	2.49321	0.76	-0.274437	0.61	-0.494296
891	2020-03-04	2020-03-09	2020-03-14	2020-03-16	1	2020-03-09	33	2	21988	7	5	0	0
891	2020-03-04	2020-03-09	2020-03-14	2020-03-16	1	2020-03-09	33	2	21988	7	5	0	1
891	2020-03-04	2020-03-09	2020-03-14	2020-03-16	1	2020-03-09	33	2	21988	7	5	0	2
891	2020-03-04	2020-03-09	2020-03-14	2020-03-16	1	2020-03-09	33	2	21988	7	5	0	3
891	2020-03-04	2020-03-09	2020-03-14	2020-03-16	1	2020-03-09	33	2	21988	7	5	0	4
891	2020-03-04	2020-03-09	2020-03-14	2020-03-16	1	2020-03-09	33	2	21988	7	5	0	5
891	2020-03-04	2020-03-09	2020-03-14	2020-03-16	1	2020-03-09	33	2	21988	7	5	0	6
891	2020-03-04	2020-03-09	2020-03-14	2020-03-16	1	2020-03-09	33	2	21988	7	5	0	7
891	2020-03-04	2020-03-09	2020-03-14	2020-03-16	1	2020-03-09	33	2	21988	7	5	0	8
891	2020-03-04	2020-03-09	2020-03-14	2020-03-16	1	2020-03-09	33	2	21988	7	5	0	9
891	2020-03-04	2020-03-09	2020-03-14	2020-03-16	1	2020-03-09	33	2	21988	7	5	0	10	12.28	9.41573	0.09	4.49981	0.05	3.91202	12.1	9.40096	0		0.04	3.68888	4.7	15.3631	53.4	3.97781	19.5	2.97041	77.9	4.35543	11.2	2.41591	36.6	3.60005	30.6	3.421	23.8	3.16969	430	12.9715	10.2	2.32239
891	2020-03-04	2020-03-09	2020-03-14	2020-03-16	1	2020-03-09	33	2	21988	7	5	0	11
891	2020-03-04	2020-03-09	2020-03-14	2020-03-16	1	2020-03-09	33	2	21988	7	5	0	12
891	2020-03-04	2020-03-09	2020-03-14	2020-03-16	1	2020-03-09	33	2	21988	7	5	0	13
891	2020-03-04	2020-03-09	2020-03-14	2020-03-16	1	2020-03-09	33	2	21988	7	5	0	14
891	2020-03-04	2020-03-09	2020-03-14	2020-03-16	1	2020-03-09	33	2	21988	7	5	0	15
891	2020-03-04	2020-03-09	2020-03-14	2020-03-16	1	2020-03-09	33	2	21988	7	5	0	16
891	2020-03-04	2020-03-09	2020-03-14	2020-03-16	1	2020-03-09	33	2	21988	7	5	0	17
891	2020-03-04	2020-03-09	2020-03-14	2020-03-16	1	2020-03-09	33	2	21988	7	5	0	18
891	2020-03-04	2020-03-09	2020-03-14	2020-03-16	1	2020-03-09	33	2	21988	7	5	0	19
891	2020-03-04	2020-03-09	2020-03-14	2020-03-16	1	2020-03-09	33	2	21988	7	5	0	20
891	2020-03-04	2020-03-09	2020-03-14	2020-03-16	1	2020-03-09	33	2	21988	7	5	0	21
892	2020-02-25	2020-03-09	2020-03-09	2020-03-16	0	2020-03-07	36	1	21983	7	13	0	0
892	2020-02-25	2020-03-09	2020-03-09	2020-03-16	0	2020-03-07	36	1	21983	7	13	0	1
892	2020-02-25	2020-03-09	2020-03-09	2020-03-16	0	2020-03-07	36	1	21983	7	13	0	2
892	2020-02-25	2020-03-09	2020-03-09	2020-03-16	0	2020-03-07	36	1	21983	7	13	0	3
892	2020-02-25	2020-03-09	2020-03-09	2020-03-16	0	2020-03-07	36	1	21983	7	13	0	4
892	2020-02-25	2020-03-09	2020-03-09	2020-03-16	0	2020-03-07	36	1	21983	7	13	0	5
892	2020-02-25	2020-03-09	2020-03-09	2020-03-16	0	2020-03-07	36	1	21983	7	13	0	6
892	2020-02-25	2020-03-09	2020-03-09	2020-03-16	0	2020-03-07	36	1	21983	7	13	0	7
892	2020-02-25	2020-03-09	2020-03-09	2020-03-16	0	2020-03-07	36	1	21983	7	13	0	8
892	2020-02-25	2020-03-09	2020-03-09	2020-03-16	0	2020-03-07	36	1	21983	7	13	0	9
892	2020-02-25	2020-03-09	2020-03-09	2020-03-16	0	2020-03-07	36	1	21983	7	13	0	10
892	2020-02-25	2020-03-09	2020-03-09	2020-03-16	0	2020-03-07	36	1	21983	7	13	0	11
892	2020-02-25	2020-03-09	2020-03-09	2020-03-16	0	2020-03-07	36	1	21983	7	13	0	12
892	2020-02-25	2020-03-09	2020-03-09	2020-03-16	0	2020-03-07	36	1	21983	7	13	0	13	7.36	8.90381	1.25	7.1309	1.06	6.96602	4.98	8.51319	0.06	4.09434	0.01	2.30259	4.16	15.241	41.4	3.72328	13.2	2.58022	87	4.46591	12.2	2.50144	36.2	3.58906	33.7	3.5175	29.3	3.37759	369	12.8186	9.8	2.28238	0.81	-0.210721	0.26	-1.34707
892	2020-02-25	2020-03-09	2020-03-09	2020-03-16	0	2020-03-07	36	1	21983	7	13	0	14
892	2020-02-25	2020-03-09	2020-03-09	2020-03-16	0	2020-03-07	36	1	21983	7	13	0	15
892	2020-02-25	2020-03-09	2020-03-09	2020-03-16	0	2020-03-07	36	1	21983	7	13	0	16
892	2020-02-25	2020-03-09	2020-03-09	2020-03-16	0	2020-03-07	36	1	21983	7	13	0	17
892	2020-02-25	2020-03-09	2020-03-09	2020-03-16	0	2020-03-07	36	1	21983	7	13	0	18
892	2020-02-25	2020-03-09	2020-03-09	2020-03-16	0	2020-03-07	36	1	21983	7	13	0	19
892	2020-02-25	2020-03-09	2020-03-09	2020-03-16	0	2020-03-07	36	1	21983	7	13	0	20
892	2020-02-25	2020-03-09	2020-03-09	2020-03-16	0	2020-03-07	36	1	21983	7	13	0	21
893	2020-03-01	2020-03-09	2020-03-09	2020-03-19	0	2020-03-09	103	1	21993	10	8	0	0
893	2020-03-01	2020-03-09	2020-03-09	2020-03-19	0	2020-03-09	103	1	21993	10	8	0	1
893	2020-03-01	2020-03-09	2020-03-09	2020-03-19	0	2020-03-09	103	1	21993	10	8	0	2
893	2020-03-01	2020-03-09	2020-03-09	2020-03-19	0	2020-03-09	103	1	21993	10	8	0	3
893	2020-03-01	2020-03-09	2020-03-09	2020-03-19	0	2020-03-09	103	1	21993	10	8	0	4
893	2020-03-01	2020-03-09	2020-03-09	2020-03-19	0	2020-03-09	103	1	21993	10	8	0	5
893	2020-03-01	2020-03-09	2020-03-09	2020-03-19	0	2020-03-09	103	1	21993	10	8	0	6
893	2020-03-01	2020-03-09	2020-03-09	2020-03-19	0	2020-03-09	103	1	21993	10	8	0	7
893	2020-03-01	2020-03-09	2020-03-09	2020-03-19	0	2020-03-09	103	1	21993	10	8	0	8	12.25	9.41328	0.78	6.65929	0.86	6.75693	10.6	9.26861	0		0.01	2.30259	5.53	15.5257	42.7	3.7542	13.3	2.58776	86.4	4.45899	16.5	2.80336	47.8	3.86703	34.5	3.54096	29.8	3.39451	260	12.4684	9.6	2.26176	0.61	-0.494296	0.21	-1.56065
893	2020-03-01	2020-03-09	2020-03-09	2020-03-19	0	2020-03-09	103	1	21993	10	8	0	9
893	2020-03-01	2020-03-09	2020-03-09	2020-03-19	0	2020-03-09	103	1	21993	10	8	0	10
893	2020-03-01	2020-03-09	2020-03-09	2020-03-19	0	2020-03-09	103	1	21993	10	8	0	11
893	2020-03-01	2020-03-09	2020-03-09	2020-03-19	0	2020-03-09	103	1	21993	10	8	0	12
893	2020-03-01	2020-03-09	2020-03-09	2020-03-19	0	2020-03-09	103	1	21993	10	8	0	13
893	2020-03-01	2020-03-09	2020-03-09	2020-03-19	0	2020-03-09	103	1	21993	10	8	0	14
893	2020-03-01	2020-03-09	2020-03-09	2020-03-19	0	2020-03-09	103	1	21993	10	8	0	15	7.37	8.90517	2	7.6009	1.08	6.98472	4.12	8.32361	0.12	4.78749	0.05	3.91202	5.15	15.4545	41.4	3.72328	13.2	2.58022	86.4	4.45899	15.2	2.7213	44.5	3.79549	34.2	3.53223	29.5	3.38439	528	13.1768	8.6	2.15176	0.69	-0.371064	0.21	-1.56065
893	2020-03-01	2020-03-09	2020-03-09	2020-03-19	0	2020-03-09	103	1	21993	10	8	0	16
893	2020-03-01	2020-03-09	2020-03-09	2020-03-19	0	2020-03-09	103	1	21993	10	8	0	17
893	2020-03-01	2020-03-09	2020-03-09	2020-03-19	0	2020-03-09	103	1	21993	10	8	0	18	7.22	8.88461	2.29	7.73631	0.95	6.85646	3.83	8.25062	0.1	4.60517	0.05	3.91202	4.97	15.4189	40.8	3.70868	13.1	2.57261	85.5	4.44852	14.9	2.70136	42.5	3.7495	35.1	3.5582	30	3.4012	490	13.1022	9	2.19722	0.65	-0.430783	0.2	-1.60944
893	2020-03-01	2020-03-09	2020-03-09	2020-03-19	0	2020-03-09	103	1	21993	10	8	0	19
893	2020-03-01	2020-03-09	2020-03-09	2020-03-19	0	2020-03-09	103	1	21993	10	8	0	20
893	2020-03-01	2020-03-09	2020-03-09	2020-03-19	0	2020-03-09	103	1	21993	10	8	0	21
894	2020-02-22	2020-03-09	2020-03-09	2020-03-20	0		105	1	21988	11	16	0	0
894	2020-02-22	2020-03-09	2020-03-09	2020-03-20	0		105	1	21988	11	16	0	1
894	2020-02-22	2020-03-09	2020-03-09	2020-03-20	0		105	1	21988	11	16	0	2
894	2020-02-22	2020-03-09	2020-03-09	2020-03-20	0		105	1	21988	11	16	0	3
894	2020-02-22	2020-03-09	2020-03-09	2020-03-20	0		105	1	21988	11	16	0	4
894	2020-02-22	2020-03-09	2020-03-09	2020-03-20	0		105	1	21988	11	16	0	5
894	2020-02-22	2020-03-09	2020-03-09	2020-03-20	0		105	1	21988	11	16	0	6
894	2020-02-22	2020-03-09	2020-03-09	2020-03-20	0		105	1	21988	11	16	0	7
894	2020-02-22	2020-03-09	2020-03-09	2020-03-20	0		105	1	21988	11	16	0	8
894	2020-02-22	2020-03-09	2020-03-09	2020-03-20	0		105	1	21988	11	16	0	9
894	2020-02-22	2020-03-09	2020-03-09	2020-03-20	0		105	1	21988	11	16	0	10
894	2020-02-22	2020-03-09	2020-03-09	2020-03-20	0		105	1	21988	11	16	0	11
894	2020-02-22	2020-03-09	2020-03-09	2020-03-20	0		105	1	21988	11	16	0	12
894	2020-02-22	2020-03-09	2020-03-09	2020-03-20	0		105	1	21988	11	16	0	13
894	2020-02-22	2020-03-09	2020-03-09	2020-03-20	0		105	1	21988	11	16	0	14
894	2020-02-22	2020-03-09	2020-03-09	2020-03-20	0		105	1	21988	11	16	0	15
894	2020-02-22	2020-03-09	2020-03-09	2020-03-20	0		105	1	21988	11	16	0	16	6.39	8.76249	1.87	7.53369	0.63	6.44572	3.73	8.22416	0.14	4.94164	0.02	2.99573	4.29	15.2718	41.6	3.7281	12.6	2.5337	89.7	4.49647	12.6	2.5337	38.5	3.65066	32.7	3.48738	29.4	3.38099	459	13.0368	9.9	2.29253
894	2020-02-22	2020-03-09	2020-03-09	2020-03-20	0		105	1	21988	11	16	0	17
894	2020-02-22	2020-03-09	2020-03-09	2020-03-20	0		105	1	21988	11	16	0	18
894	2020-02-22	2020-03-09	2020-03-09	2020-03-20	0		105	1	21988	11	16	0	19	5.33	8.58111	1.89	7.54433	0.59	6.38012	2.73	7.91206	0.1	4.60517	0.02	2.99573	4.13	15.2338	42.3	3.74479	12.9	2.55723	90.6	4.50645	12.3	2.5096	37.4	3.62167	32.9	3.49347	29.8	3.39451	475	13.0711	9.9	2.29253	0.87	-0.139262	0.27	-1.30933
894	2020-02-22	2020-03-09	2020-03-09	2020-03-20	0		105	1	21988	11	16	0	20
894	2020-02-22	2020-03-09	2020-03-09	2020-03-20	0		105	1	21988	11	16	0	21	4.7	8.45532	1.5	7.31322	0.52	6.25383	2.59	7.85941	0.07	4.2485	0.02	2.99573	4.02	15.2068	43.8	3.77963	13.2	2.58022	90.5	4.50535	11.8	2.4681	36.4	3.59457	32.4	3.47816	29.4	3.38099	434	12.9808	9.9	2.29253	0.86	-0.150823	0.23	-1.46968
895	2020-03-06	2020-03-09	2020-03-09	2020-03-12	0	2020-03-09	37	1	21983	3	3	0	0
895	2020-03-06	2020-03-09	2020-03-09	2020-03-12	0	2020-03-09	37	1	21983	3	3	0	1
895	2020-03-06	2020-03-09	2020-03-09	2020-03-12	0	2020-03-09	37	1	21983	3	3	0	2
895	2020-03-06	2020-03-09	2020-03-09	2020-03-12	0	2020-03-09	37	1	21983	3	3	0	3	3.85	8.25583	1.84	7.51752	0.46	6.13123	1.53	7.33302	0.01	2.30259	0.01	2.30259	4.94	15.4129	40.2	3.69387	12.7	2.5416	87	4.46591	14.4	2.66723	43	3.7612	33.5	3.51154	29.1	3.37074	204	12.2259	10.5	2.35137	0.75	-0.287682	0.24	-1.42712
895	2020-03-06	2020-03-09	2020-03-09	2020-03-12	0	2020-03-09	37	1	21983	3	3	0	4
895	2020-03-06	2020-03-09	2020-03-09	2020-03-12	0	2020-03-09	37	1	21983	3	3	0	5
895	2020-03-06	2020-03-09	2020-03-09	2020-03-12	0	2020-03-09	37	1	21983	3	3	0	6
895	2020-03-06	2020-03-09	2020-03-09	2020-03-12	0	2020-03-09	37	1	21983	3	3	0	7
895	2020-03-06	2020-03-09	2020-03-09	2020-03-12	0	2020-03-09	37	1	21983	3	3	0	8
895	2020-03-06	2020-03-09	2020-03-09	2020-03-12	0	2020-03-09	37	1	21983	3	3	0	9
895	2020-03-06	2020-03-09	2020-03-09	2020-03-12	0	2020-03-09	37	1	21983	3	3	0	10
895	2020-03-06	2020-03-09	2020-03-09	2020-03-12	0	2020-03-09	37	1	21983	3	3	0	11
895	2020-03-06	2020-03-09	2020-03-09	2020-03-12	0	2020-03-09	37	1	21983	3	3	0	12
895	2020-03-06	2020-03-09	2020-03-09	2020-03-12	0	2020-03-09	37	1	21983	3	3	0	13
895	2020-03-06	2020-03-09	2020-03-09	2020-03-12	0	2020-03-09	37	1	21983	3	3	0	14
895	2020-03-06	2020-03-09	2020-03-09	2020-03-12	0	2020-03-09	37	1	21983	3	3	0	15
895	2020-03-06	2020-03-09	2020-03-09	2020-03-12	0	2020-03-09	37	1	21983	3	3	0	16
895	2020-03-06	2020-03-09	2020-03-09	2020-03-12	0	2020-03-09	37	1	21983	3	3	0	17
895	2020-03-06	2020-03-09	2020-03-09	2020-03-12	0	2020-03-09	37	1	21983	3	3	0	18
895	2020-03-06	2020-03-09	2020-03-09	2020-03-12	0	2020-03-09	37	1	21983	3	3	0	19
895	2020-03-06	2020-03-09	2020-03-09	2020-03-12	0	2020-03-09	37	1	21983	3	3	0	20
895	2020-03-06	2020-03-09	2020-03-09	2020-03-12	0	2020-03-09	37	1	21983	3	3	0	21
896	2020-02-26	2020-03-09	2020-03-09	2020-03-18	0	2020-03-08	100	2	21988	9	12	0	0
896	2020-02-26	2020-03-09	2020-03-09	2020-03-18	0	2020-03-08	100	2	21988	9	12	0	1
896	2020-02-26	2020-03-09	2020-03-09	2020-03-18	0	2020-03-08	100	2	21988	9	12	0	2
896	2020-02-26	2020-03-09	2020-03-09	2020-03-18	0	2020-03-08	100	2	21988	9	12	0	3
896	2020-02-26	2020-03-09	2020-03-09	2020-03-18	0	2020-03-08	100	2	21988	9	12	0	4
896	2020-02-26	2020-03-09	2020-03-09	2020-03-18	0	2020-03-08	100	2	21988	9	12	0	5
896	2020-02-26	2020-03-09	2020-03-09	2020-03-18	0	2020-03-08	100	2	21988	9	12	0	6
896	2020-02-26	2020-03-09	2020-03-09	2020-03-18	0	2020-03-08	100	2	21988	9	12	0	7
896	2020-02-26	2020-03-09	2020-03-09	2020-03-18	0	2020-03-08	100	2	21988	9	12	0	8
896	2020-02-26	2020-03-09	2020-03-09	2020-03-18	0	2020-03-08	100	2	21988	9	12	0	9
896	2020-02-26	2020-03-09	2020-03-09	2020-03-18	0	2020-03-08	100	2	21988	9	12	0	10
896	2020-02-26	2020-03-09	2020-03-09	2020-03-18	0	2020-03-08	100	2	21988	9	12	0	11
896	2020-02-26	2020-03-09	2020-03-09	2020-03-18	0	2020-03-08	100	2	21988	9	12	0	12	11.44	9.34487	2.64	7.87853	1.16	7.05617	7.42	8.91193	0.15	5.01063	0.07	4.2485	5	15.425	45.3	3.81331	14	2.63906	88.6	4.48413	14.2	2.65324	44.3	3.79099	32.1	3.46886	28.4	3.34639	399	12.8967	10.6	2.36085
896	2020-02-26	2020-03-09	2020-03-09	2020-03-18	0	2020-03-08	100	2	21988	9	12	0	13
896	2020-02-26	2020-03-09	2020-03-09	2020-03-18	0	2020-03-08	100	2	21988	9	12	0	14
896	2020-02-26	2020-03-09	2020-03-09	2020-03-18	0	2020-03-08	100	2	21988	9	12	0	15	17.25	9.75557	2.48	7.81601	1.53	7.33302	13.03	9.47501	0.14	4.94164	0.07	4.2485	5.43	15.5075	45.1	3.80888	14.1	2.64617	87.5	4.47164	15.3	2.72785	47.5	3.86073	32.2	3.47197	28.2	3.33932	342	12.7426	10.4	2.34181	0.77	-0.261365	0.13	-2.04022
896	2020-02-26	2020-03-09	2020-03-09	2020-03-18	0	2020-03-08	100	2	21988	9	12	0	16
896	2020-02-26	2020-03-09	2020-03-09	2020-03-18	0	2020-03-08	100	2	21988	9	12	0	17	10.07	9.21732	2.07	7.6353	1.09	6.99393	6.69	8.80837	0.17	5.1358	0.05	3.91202	4.73	15.3694	47.8	3.86703	14.6	2.68102	88.4	4.48187	13.3	2.58776	41.8	3.7329	31.8	3.45947	28.1	3.33577	292	12.5845	10.8	2.37955	0.79	-0.235722	0.17	-1.77196
896	2020-02-26	2020-03-09	2020-03-09	2020-03-18	0	2020-03-08	100	2	21988	9	12	0	18
[truncated: 8,671 more rows]
[truncated: 25 more columns]
